# Supplementary material for: Exposure to Cobalt Causes Transcriptomic and Proteomic Changes in Two Rat Liver Derived Cell Lines
Source: PLoS One. 2013 Dec 30;8(12):e83751. doi: 10.1371/journal.pone.0083751 (PMC3875483; doi:10.1371/journal.pone.0083751)
Supplement: Table S1 — Differentially expressed probe sets. We considered a probe set to be differentially expressed with a FDR≤0.01 and a fold change of at least 1.8 from control. Each worksheet lists the differentially expressed genes for each cell line at each concentration, with the last worksheet listing the 214 common differentially expressed probe sets. (XLSX) [file pone.0083751.s003.xlsx]

## Sheet: H4IIEC3_low
Probeset ID	Gene Symbol	Gene Title	FDR	Fold Change
1367603_at	Tpi1	triosephosphate isomerase 1	4.70502e-06	1.81218
1367743_at	Pfkl	phosphofructokinase, liver	3.53903e-05	2.19611
1367952_at	Lrp2	low density lipoprotein receptor-related protein 2	0.00232587	-1.90465
1368025_at	Ddit4	DNA-damage-inducible transcript 4	3.41706e-05	1.84915
1368077_at	Fbp1	fructose-1,6-bisphosphatase 1	0.000120501	-2.03086
1368079_at	Pdk1	pyruvate dehydrogenase kinase, isozyme 1	1.04107e-05	2.43872
1368174_at	Egln3	EGL nine homolog 3 (C. elegans)	1.29038e-06	2.44125
1368180_s_at	Gsta2 /// LOC494499	glutathione S-transferase A2 /// LOC494499 protein	1.82191e-05	2.05677
1368258_at	Apln	apelin	4.19102e-05	1.96223
1368419_at	Cp	ceruloplasmin (ferroxidase)	0.00476203	-1.94287
1368550_at	Foxq1	forkhead box Q1	1.18432e-05	1.9247
1368934_at	Cyp4a1	cytochrome P450, family 4, subfamily a, polypeptide 1	0.000224107	-2.4993
1369111_at	Fabp1	fatty acid binding protein 1, liver	0.00209312	-3.10048
1369473_at	Pgm1	phosphoglucomutase 1	0.00025892	1.83148
1370030_at	Gclm	glutamate cysteine ligase, modifier subunit	0.000280009	1.86092
1370062_at	Higd1a	HIG1 hypoxia inducible domain family, member 1A	2.0193e-05	1.93284
1370080_at	Hmox1	heme oxygenase (decycling) 1	1.10139e-08	7.89232
1370310_at	Hmgcs2	3-hydroxy-3-methylglutaryl-CoA synthase 2 (mitochondrial)	8.12213e-05	-2.44835
1370615_at	Ugt2b7	UDP glucuronosyltransferase 2 family, polypeptide B7	4.78483e-05	1.98803
1370848_at	Slc2a1	solute carrier family 2 (facilitated glucose transporter), member 1	8.51318e-08	2.83041
1370954_at	P4ha1	prolyl 4-hydroxylase, alpha polypeptide I	1.29038e-06	2.48786
1370975_at	Kdm3a	lysine (K)-specific demethylase 3A	1.44391e-06	1.86724
1371081_at	Rapgef4	Rap guanine nucleotide exchange factor (GEF) 4	0.00189044	-1.98216
1371237_a_at	Mt1a /// Ttr	metallothionein 1a /// transthyretin	1.35174e-06	13.9199
1371360_at	Ndrg1	N-myc downstream regulated 1	1.27691e-05	2.60024
1371824_at	Ak4	adenylate kinase 4	7.08575e-06	2.22516
1372006_at	---	---	6.87741e-06	2.39039
1372293_at	---	---	7.08575e-06	2.00961
1373108_at	Ppp1r3c	protein phosphatase 1, regulatory subunit 3C	6.65873e-06	2.12881
1373544_at	Cxcl9	chemokine (C-X-C motif) ligand 9	0.00288621	-1.82839
1373613_at	Slc48a1	solute carrier family 48 (heme transporter), member 1	3.32392e-06	2.18542
1373677_at	Slc39a10	solute carrier family 39 (zinc transporter), member 10	3.60951e-06	-3.79411
1373685_at	Ankrd37	ankyrin repeat domain 37	1.54573e-05	2.29829
1374087_at	Slc48a1	solute carrier family 48 (heme transporter), member 1	2.52951e-05	2.13228
1374105_at	Higd1a	HIG1 hypoxia inducible domain family, member 1A	0.000209331	1.84981
1374541_at	Gys1	glycogen synthase 1, muscle	1.29038e-06	1.94287
1374883_at	Mtmr7	myotubularin related protein 7	0.00077136	-2.1855
1374906_at	Rnf113a1	ring finger protein 113A1	3.6713e-05	2.18021
1375374_at	---	---	2.22821e-06	1.96555
1376051_at	Cryl1	crystallin, lambda 1	3.25657e-05	2.84316
1376292_at	---	---	0.000237214	-2.91955
1376724_at	---	---	0.000536292	1.8312
1376972_at	Slc40a1	Solute carrier family 39 (iron-regulated transporter), member 1	0.00028725	2.11395
1377705_at	---	---	3.59345e-05	1.83012
1377706_x_at	---	---	3.67415e-05	1.81994
1377928_at	Tm4sf20	transmembrane 4 L six family member 20	7.41973e-05	-2.28953
1378133_at	Slc7a11	solute carrier family 7 (anionic amino acid transporter light chain, xc- system), membe	2.18541e-05	2.98451
1378261_at	---	---	2.79385e-05	2.46625
1378314_at	---	---	1.40528e-05	2.51415
1378833_at	---	---	3.68663e-05	5.60467
1379365_at	Cxcl11	chemokine (C-X-C motif) ligand 11	0.00077136	-2.55934
1379990_at	---	---	5.44082e-06	2.66014
1380229_at	Maff	v-maf musculoaponeurotic fibrosarcoma oncogene homolog F (avian)	8.03601e-06	3.10366
1380474_at	Loxl2	Lysyl oxidase-like 2	9.08883e-06	1.93359
1380610_at	---	---	4.54141e-05	1.99993
1380699_at	---	---	0.00491607	1.80429
1381684_at	---	---	0.000189493	2.27321
1382255_at	---	---	3.36304e-05	2.01611
1382932_at	Dnaaf1	dynein, axonemal, assembly factor 1	4.85608e-07	2.1043
1383189_at	---	---	0.0099442	-1.96103
1383253_at	---	---	6.09741e-06	2.5017
1383432_at	Dapl1	death associated protein-like 1	0.000139672	-2.27045
1383632_at	---	---	3.7964e-06	2.67165
1383760_at	Dph3	DPH3, KTI11 homolog (S. cerevisiae)	0.00433312	-1.92165
1383826_at	Rab40b	Rab40b, member RAS oncogene family	8.02304e-05	2.60414
1384317_at	---	---	3.85284e-06	1.92338
1384603_at	Abca4	ATP-binding cassette, subfamily A (ABC1), member 4	0.0026649	-2.42173
1385171_s_at	Smtnl2	smoothelin-like 2	7.85724e-05	2.63347
1387121_a_at	Ndrg2	N-myc downstream regulated gene 2	1.29038e-06	2.39413
1387130_at	LOC100911874 /// Slc40a1	solute carrier family 40 member 1-like /// solute carrier family 39 (iron-regulated tra	3.80228e-06	2.49574
1387219_at	Adm	adrenomedullin	3.41706e-05	1.94008
1387228_at	Slc2a2	solute carrier family 2 (facilitated glucose transporter), member 2	0.00645958	-2.01658
1387361_s_at	Pgk1 /// RGD1560402	phosphoglycerate kinase 1 /// similar to Phosphoglycerate kinase 1	5.8589e-06	1.99268
1387671_at	Sctr	secretin receptor	0.000222049	-2.04354
1387805_at	Bnip3 /// Bnip3-ps1	BCL2/adenovirus E1B interacting protein 3 /// BCL2/adenovirus E1B interacting protein 3	6.21821e-07	2.50432
1387964_a_at	Ero1l	ERO1-like (S. cerevisiae)	8.98144e-06	2.61894
1388102_at	Ptgr1	prostaglandin reductase 1	8.03601e-06	1.87093
1388267_a_at	Mt1a	metallothionein 1a	0.000274422	3.32806
1388271_at	Mt2A	metallothionein 2A	3.12857e-06	10.2517
1388634_at	Pgm1	phosphoglucomutase 1	3.85284e-06	1.89438
1389014_at	Nampt	nicotinamide phosphoribosyltransferase	6.09741e-06	1.92087
1389075_at	---	---	7.08575e-06	2.26701
1389297_at	Ero1l	ERO1-like (S. cerevisiae)	1.29038e-06	2.94483
1389651_at	Apln	apelin	2.14719e-06	2.68521
1389918_at	LOC100360205	palladin	0.000108854	-1.88988
1390203_at	---	---	3.85284e-06	2.29292
1390412_at	LOC100911874 /// Slc40a1	solute carrier family 40 member 1-like /// solute carrier family 39 (iron-regulated tra	3.51103e-05	2.33023
1390830_at	LOC499602	hypothetical protein LOC499602	3.36304e-05	2.14657
1391323_at	Srprb /// Tf	signal recognition particle receptor, B subunit /// transferrin	0.000274422	1.81661
1391433_at	Acot2	acyl-CoA thioesterase 2	5.40667e-05	-1.83546
1391450_at	Loxl2	lysyl oxidase-like 2	1.75424e-05	2.29855
1391675_at	RGD1309708	similar to RIKEN cDNA 4930455F23	1.77976e-06	2.47072
1392946_at	---	---	0.00174444	-1.88068
1393627_at	Osap	ovary-specific acidic protein	1.40528e-05	2.43819
1394112_at	Hao1	hydroxyacid oxidase (glycolate oxidase) 1	0.000460583	-2.78501
1394844_s_at	Cyp4a2 /// Cyp4a3	cytochrome P450, family 4, subfamily a, polypeptide 2 /// cytochrome P450, family 4, su	4.54141e-05	-3.87746
1396189_at	---	---	5.06415e-06	2.3516
1396190_x_at	---	---	4.54141e-05	2.06473
1397249_at	---	---	0.000252935	-2.17623
1398260_a_at	Serpind1	serpin peptidase inhibitor, clade D (heparin cofactor), member 1	0.00201408	-1.84601

## Sheet: H4IIEC3_high
Probeset ID	Gene Symbol	Gene Title	FDR	Fold Change
1367584_at	Anxa2	annexin A2	1.57024e-06	1.85244
1367598_at	Ttr	transthyretin	1.91379e-05	-2.76833
1367628_at	Lgals1	lectin, galactoside-binding, soluble, 1	2.80728e-05	-2.02883
1367647_at	Serpina1	serpin peptidase inhibitor, clade A (alpha-1 antiproteinase, antitrypsin), member 1	5.78988e-06	-3.35615
1367661_at	S100a6	S100 calcium binding protein A6	0.000100682	1.85657
1367707_at	Fasn	fatty acid synthase	7.26423e-06	-2.20912
1367708_a_at	Fasn	fatty acid synthase	9.37084e-06	-1.8644
1367754_s_at	Asl	argininosuccinate lyase	8.21922e-05	-2.11793
1367758_at	Afp	alpha-fetoprotein	2.08296e-05	-2.15574
1367764_at	Ccng1	cyclin G1	9.90914e-05	-1.84084
1367795_at	Ifrd1	interferon-related developmental regulator 1	3.00395e-05	2.0252
1367850_at	Fcgr2a /// LOC100362543 /// LOC498276 /// LOC498277	Fc fragment of IgG, low affinity IIa, receptor (CD32) /// Low affinity immunoglobulin g	1.54405e-05	2.70205
1367866_at	Fbln5 /// Trip11	fibulin 5 /// thyroid hormone receptor interactor 11	2.35271e-05	-3.38194
1367917_at	Cyp2d2	cytochrome P450, family 2, subfamily d, polypeptide 2	2.54012e-05	-3.29512
1367929_at	Cd59	CD59 molecule, complement regulatory protein	5.72494e-06	2.15953
1367952_at	Lrp2	low density lipoprotein receptor-related protein 2	0.000163669	-2.27482
1367974_at	Anxa3	annexin A3	2.47185e-05	1.91473
1368020_at	Mvd	mevalonate (diphospho) decarboxylase	2.01739e-05	-2.15679
1368064_a_at	Ddc	dopa decarboxylase (aromatic L-amino acid decarboxylase)	3.37894e-05	-3.35368
1368077_at	Fbp1	fructose-1,6-bisphosphatase 1	6.9607e-06	-2.69455
1368079_at	Pdk1	pyruvate dehydrogenase kinase, isozyme 1	2.37681e-05	1.86708
1368127_at	Neu2	sialidase 2 (cytosolic sialidase)	1.0922e-05	-2.02697
1368146_at	Dusp1	dual specificity phosphatase 1	7.10781e-06	3.6455
1368147_at	Dusp1	dual specificity phosphatase 1	0.00130942	1.9481
1368150_at	Slc27a2	solute carrier family 27 (fatty acid transporter), member 2	0.000226102	-1.90812
1368159_at	Abcb6	ATP-binding cassette, subfamily B (MDR/TAP), member 6	1.23441e-06	1.84105
1368174_at	Egln3	EGL nine homolog 3 (C. elegans)	4.33942e-06	1.86006
1368180_s_at	Gsta2 /// LOC494499	glutathione S-transferase A2 /// LOC494499 protein	1.08815e-05	1.92269
1368253_at	Gamt	guanidinoacetate N-methyltransferase	0.000150668	-1.87327
1368278_at	Lgals2	lectin, galactoside-binding, soluble, 2	1.14643e-05	-2.79051
1368323_at	Tfpi	tissue factor pathway inhibitor (lipoprotein-associated coagulation inhibitor)	2.52619e-05	-1.96106
1368328_at	Gys2	glycogen synthase 2	6.7177e-06	-2.35194
1368335_at	Apoa1	apolipoprotein A-I	0.000583046	-2.25086
1368342_at	Ampd3	adenosine monophosphate deaminase 3	1.91614e-05	1.9098
1368363_at	Klf5	Kruppel-like factor 5	0.000108387	2.15156
1368380_at	Vtn	vitronectin	7.26423e-06	-2.63092
1368387_at	Bdh1	3-hydroxybutyrate dehydrogenase, type 1	0.000310929	-2.25038
1368419_at	Cp	ceruloplasmin (ferroxidase)	0.000182289	-2.6363
1368420_at	Cp	ceruloplasmin (ferroxidase)	0.000329276	-1.94749
1368550_at	Foxq1	forkhead box Q1	1.23441e-06	2.57037
1368569_at	Akr1b7	aldo-keto reductase family 1, member B7	0.000794143	-2.75929
1368618_at	Grb14	growth factor receptor bound protein 14	5.36624e-06	-1.93696
1368707_at	Itih4	inter-alpha-trypsin inhibitor heavy chain family, member 4	1.74949e-05	-7.87549
1368840_at	Tmem176b	transmembrane protein 176B	1.84221e-05	-2.03903
1368916_at	Asl	argininosuccinate lyase	0.000107578	-2.00473
1368934_at	Cyp4a1	cytochrome P450, family 4, subfamily a, polypeptide 1	6.64598e-05	-2.45454
1368943_at	Rnase4	ribonuclease, RNase A family 4	0.000124255	1.80556
1369050_at	Pik3c2g	phosphoinositide-3-kinase, class 2, gamma polypeptide	1.37743e-05	-3.84466
1369084_a_at	Bok	BCL2-related ovarian killer	8.3702e-06	-1.93213
1369086_a_at	Cacna1d	calcium channel, voltage-dependent, L type, alpha 1D subunit	2.34993e-05	-2.06152
1369111_at	Fabp1	fatty acid binding protein 1, liver	5.12354e-06	-18.2184
1369224_at	Cdh17	cadherin 17	2.77204e-06	-2.46936
1369450_at	Ust5r	integral membrane transport protein UST5r	0.00022247	-2.02989
1369499_at	Tyms	thymidylate synthetase	0.000151539	-1.92476
1369764_at	C4bpa	complement component 4 binding protein, alpha	5.42522e-05	-2.76614
1369840_at	UST4r	integral membrane transport protein UST4r	7.51357e-05	-2.09317
1369852_at	F10	coagulation factor X	2.90187e-05	-2.6483
1369866_at	Cym	chymosin	0.00168584	1.90293
1370027_a_at	A1i3 /// Cpamd8 /// Mug1	alpha-1-inhibitor III /// C3 and PZP-like, alpha-2-macroglobulin domain containing 8 //	2.57635e-05	-3.61079
1370030_at	Gclm	glutamate cysteine ligase, modifier subunit	7.8199e-05	1.84878
1370080_at	Hmox1	heme oxygenase (decycling) 1	1.20899e-08	7.72571
1370138_at	Lef1	lymphoid enhancer binding factor 1	3.24559e-05	-1.97283
1370235_at	Dbi	diazepam binding inhibitor (GABA receptor modulator, acyl-CoA binding protein)	8.70126e-05	-1.8636
1370299_at	Aldob	aldolase B, fructose-bisphosphate	4.73972e-05	-2.60115
1370310_at	Hmgcs2	3-hydroxy-3-methylglutaryl-CoA synthase 2 (mitochondrial)	7.90012e-06	-3.13046
1370352_at	Ces1f /// Cesl1	carboxylesterase 1F /// carboxylesterase-like 1	9.60317e-06	2.4347
1370355_at	Scd1	stearoyl-Coenzyme A desaturase 1	0.000167407	-1.83884
1370475_at	Cyp2b3	cytochrome P450, family 2, subfamily b, polypeptide 3	0.00035855	-2.11407
1370491_a_at	Hdc	histidine decarboxylase	3.77375e-05	-2.16216
1370511_at	Fgb	fibrinogen beta chain	1.56144e-06	1.87887
1370547_at	Pzp	pregnancy-zone protein	2.44694e-05	-2.43704
1370694_at	Trib3	tribbles homolog 3 (Drosophila)	2.64382e-05	2.01025
1370695_s_at	Trib3	tribbles homolog 3 (Drosophila)	5.51552e-05	1.80315
1370725_a_at	G6pc	glucose-6-phosphatase, catalytic subunit	8.81345e-05	-2.24285
1370848_at	Slc2a1	solute carrier family 2 (facilitated glucose transporter), member 1	1.98883e-07	2.4706
1370912_at	Hspa1a	heat shock 70kD protein 1A	0.000520419	2.15615
1370954_at	P4ha1	prolyl 4-hydroxylase, alpha polypeptide I	1.08612e-06	2.40867
1370992_a_at	Fga	fibrinogen alpha chain	4.65291e-05	-2.051
1371012_at	Hacl1	2-hydroxyacyl-CoA lyase 1	8.05691e-05	-2.00729
1371014_at	Plcb1	phospholipase C, beta 1 (phosphoinositide-specific)	7.30299e-06	-2.16161
1371030_at	Spp2	secreted phosphoprotein 2	1.53916e-05	-2.32321
1371076_at	Cyp2b1 /// Cyp2b2 /// LOC100362704	cytochrome P450, family 2, subfamily b, polypeptide 1 /// cytochrome P450, family 2, su	0.000157735	-1.8632
1371081_at	Rapgef4	Rap guanine nucleotide exchange factor (GEF) 4	7.66421e-05	-2.63587
1371099_at	---	---	3.80823e-05	-2.50453
1371100_at	Ces1c	carboxylesterase 1C	7.14495e-05	1.96904
1371109_at	C8b	complement component 8, beta polypeptide	8.95909e-05	-2.17821
1371237_a_at	Mt1a /// Ttr	metallothionein 1a /// transthyretin	9.46774e-07	17.8218
1371332_at	---	---	1.5383e-05	-2.44002
1371353_at	Sqstm1	sequestosome 1	5.72494e-06	1.85948
1371360_at	Ndrg1	N-myc downstream regulated 1	3.48794e-06	2.95303
1371363_at	Gpd1	glycerol-3-phosphate dehydrogenase 1 (soluble)	0.000127609	-1.95297
1371475_at	Rnase4	ribonuclease, RNase A family 4	1.06577e-06	1.93112
1371527_at	Emp1	epithelial membrane protein 1	3.00149e-06	3.54042
1371541_at	Mylk	myosin light chain kinase	3.3834e-05	-1.95946
1371692_at	Mllt11	myeloid/lymphoid or mixed-lineage leukemia (trithorax homolog, Drosophila); translocate	0.000102327	2.00801
1371703_at	Ahnak	AHNAK nucleoprotein	0.000113198	1.96546
1371795_at	Cyb5b	Cytochrome b5 type B (outer mitochondrial membrane)	3.78883e-05	-1.85899
1371840_at	S1pr1	sphingosine-1-phosphate receptor 1	0.000463691	-1.93751
1371995_at	Klhl21	kelch-like 21 (Drosophila)	1.79626e-06	2.00488
1372012_at	---	---	8.96189e-06	-1.85186
1372237_at	---	---	9.30097e-06	3.36725
1372293_at	---	---	1.95146e-06	2.25902
1372318_at	---	---	4.7806e-06	-3.02361
1372683_at	Mocos	molybdenum cofactor sulfurase	0.000611973	1.97988
1372685_at	Cdkn3	cyclin-dependent kinase inhibitor 3	7.21021e-05	-2.05328
1372760_at	---	---	5.78988e-06	2.14757
1372805_at	RGD1310444	LOC363015	1.57024e-06	2.14072
1372973_at	Lss	Lanosterol synthase (2,3-oxidosqualene-lanosterol cyclase)	2.99506e-05	-1.882
1372990_at	Creb3	cAMP responsive element binding protein 3	9.52691e-06	1.96423
1373026_at	Spc24-ps1	SPC24, NDC80 kinetochore complex component, homolog (S. cerevisiae), pseudogene 1	5.25069e-05	-2.15944
1373035_at	---	---	2.35899e-06	1.80806
1373055_at	---	---	3.48794e-06	2.07122
1373108_at	Ppp1r3c	protein phosphatase 1, regulatory subunit 3C	7.26423e-06	1.86808
1373178_at	---	---	6.07967e-05	-3.5823
1373204_at	Tmem176a	transmembrane protein 176A	6.7587e-06	-1.81116
1373438_at	Ube2o	ubiquitin-conjugating enzyme E2O	5.86634e-06	2.16873
1373544_at	Cxcl9	chemokine (C-X-C motif) ligand 9	0.000441984	-1.9613
1373613_at	Slc48a1	solute carrier family 48 (heme transporter), member 1	1.57024e-06	2.22414
1373628_at	---	---	1.99324e-05	-5.00393
1373677_at	Slc39a10	solute carrier family 39 (zinc transporter), member 10	9.46774e-07	-5.58032
1373685_at	Ankrd37	ankyrin repeat domain 37	1.14643e-05	2.06592
1373686_at	Serpina6	serpin peptidase inhibitor, clade A, member 6	0.000244355	-1.98347
1373733_at	Bok	BCL2-related ovarian killer	3.16397e-06	-1.90961
1373767_at	Zfand2a	zinc finger, AN1-type domain 2A	5.05668e-06	3.5879
1373942_at	---	---	8.3702e-06	-2.05127
1374087_at	Slc48a1	solute carrier family 48 (heme transporter), member 1	1.10114e-05	2.06834
1374126_at	---	---	2.07141e-05	-1.82631
1374244_at	LOC501038	Ab2-060	0.000118324	-2.59286
1374311_at	Rnf207	ring finger protein 207	9.26e-06	3.28401
1374354_at	Phf19	PHD finger protein 19	4.30723e-05	-1.93737
1374433_at	---	---	5.55653e-06	2.1626
1374529_at	---	---	0.000673775	-1.8331
1374712_at	Psmd11	proteasome (prosome, macropain) 26S subunit, non-ATPase, 11	3.62528e-06	1.9344
1374758_at	---	---	5.91402e-05	-1.87589
1374778_at	Ctsc	cathepsin C	4.43341e-05	-2.03538
1374883_at	Mtmr7	myotubularin related protein 7	9.17946e-06	-4.08849
1374932_at	LOC100361444	rCG31799-like	5.72494e-06	1.99964
1374996_at	Nploc4	nuclear protein localization 4 homolog (S. cerevisiae)	8.23869e-06	1.95238
1375026_at	Calml4	calmodulin-like 4	0.00024629	-1.82847
1375170_at	S100a11	S100 calcium binding protein A11 (calizzarin)	2.833e-06	1.80363
1375374_at	---	---	5.45641e-07	2.44873
1375658_at	---	---	4.33942e-06	1.9217
1375672_at	---	---	1.33218e-05	2.11943
1375796_at	Igtp /// LOC100362733	interferon gamma induced GTPase /// rCG32755-like	0.000298841	-1.91189
1376051_at	Cryl1	crystallin, lambda 1	9.80878e-06	2.9019
1376069_at	Psmd11	Proteasome (prosome, macropain) 26S subunit, non-ATPase, 11	7.78017e-06	1.92607
1376174_at	Serpina11	serpin peptidase inhibitor, clade A, member 11	8.11722e-05	-2.07942
1376242_at	---	---	8.35306e-06	-1.86983
1376292_at	---	---	2.03661e-05	-3.75787
1376427_a_at	Gldc	glycine dehydrogenase (decarboxylating)	9.39109e-06	-4.35875
1376500_at	Fbxo23	F-box only protein 23	8.81766e-06	1.94258
1376513_a_at	LOC100910286	uncharacterized LOC100910286	4.64511e-06	2.32458
1376724_at	---	---	0.00012913	1.83798
1376944_at	---	---	0.000140004	-3.08584
1376972_at	Slc40a1	Solute carrier family 39 (iron-regulated transporter), member 1	0.000174862	1.89755
1377277_at	---	---	4.65545e-06	-2.61914
1377385_at	Arhgap27	Rho GTPase activating protein 27	9.15315e-05	1.98008
1377626_at	LOC100911030	uncharacterized LOC100911030	1.8968e-05	-2.41091
1377705_at	---	---	8.35306e-06	1.94059
1377706_x_at	---	---	7.53246e-06	1.96433
1377913_at	---	---	0.000291055	-1.8366
1377928_at	Tm4sf20	transmembrane 4 L six family member 20	3.5545e-06	-3.54711
1378133_at	Slc7a11	solute carrier family 7 (anionic amino acid transporter light chain, xc- system), membe	2.09818e-05	2.44365
1378144_at	---	---	0.000148503	-1.99856
1378261_at	---	---	6.09116e-05	1.87781
1378314_at	---	---	4.42002e-05	1.83651
1378413_at	---	---	1.37743e-05	-1.9635
1378500_at	---	---	8.1769e-05	1.9376
1378515_at	---	---	0.000722691	1.86814
1378703_at	---	---	0.000404439	-2.04577
1378833_at	---	---	2.68383e-05	4.39107
1378842_at	Gabarapl1	GABA(A) receptor-associated protein like 1	8.20412e-06	1.98816
1378861_at	---	---	5.63414e-05	-2.00741
1379013_at	Chpf2	chondroitin polymerizing factor 2	1.02295e-05	1.83419
1379240_at	Mbl2	mannose-binding lectin (protein C) 2	3.37894e-05	-2.08121
1379275_at	Snx10	sorting nexin 10	2.80217e-05	2.00508
1379334_at	Gldc	Glycine dehydrogenase (decarboxylating)	1.98093e-05	-2.11832
1379363_at	LOC679818	similar to Maltase-glucoamylase, intestinal	0.000280899	-2.05586
1379365_at	Cxcl11	chemokine (C-X-C motif) ligand 11	9.56654e-05	-2.90004
1379376_at	---	---	4.01124e-06	2.00961
1379437_at	---	---	0.000203663	-2.52265
1379590_at	Zrsr1	zinc finger (CCCH type), RNA binding motif and serine/arginine rich 1	1.37743e-05	2.34532
1379768_at	---	---	1.84506e-05	-2.07423
1379990_at	---	---	1.43793e-05	1.94429
1380137_at	---	---	8.22174e-05	-1.83877
1380229_at	Maff	v-maf musculoaponeurotic fibrosarcoma oncogene homolog F (avian)	3.48794e-06	3.284
1380699_at	---	---	0.000447792	2.09147
1380884_at	---	---	0.00030173	-2.09004
1380938_at	Dstyk	dual serine/threonine and tyrosine protein kinase	1.7946e-05	1.82591
1381578_at	Dusp13	dual specificity phosphatase 13	6.64504e-06	1.88297
1381684_at	---	---	0.000180999	1.91227
1381703_at	---	---	2.88404e-06	2.11899
1381852_at	RGD1559459	similar to Expressed sequence AI788959	0.000225508	-1.95214
1381960_at	Ropn1l	rhophilin associated tail protein 1-like	0.000597554	-2.40077
1382059_at	Fbxo30	F-box protein 30	6.09116e-05	2.15097
1382067_at	Ubxn2a	UBX domain protein 2A	0.0001426	1.92847
1382111_at	Glod5	glyoxalase domain containing 5	9.99755e-05	-1.82892
1382173_at	---	---	0.000832473	-2.22905
1382255_at	---	---	1.29575e-05	1.97827
1382343_at	---	---	9.30097e-06	2.10632
1382544_at	---	---	4.90258e-05	1.84428
1382554_at	C8a	complement component 8, alpha polypeptide	5.65803e-05	-2.01745
1382581_at	Ehf	ets homologous factor	0.000314517	-2.37765
1382776_at	Mboat1	membrane bound O-acyltransferase domain containing 1	5.54197e-05	-1.94049
1382932_at	Dnaaf1	dynein, axonemal, assembly factor 1	4.77248e-07	2.10735
1383023_at	Ube2h	ubiquitin-conjugating enzyme E2H	5.40381e-05	1.85765
1383058_at	---	---	2.81271e-06	2.31562
1383164_at	Arhgef26	Rho guanine nucleotide exchange factor (GEF) 26	3.39322e-05	-2.48775
1383169_at	---	---	2.5408e-05	-4.11452
1383189_at	---	---	0.000884554	-2.40095
1383253_at	---	---	1.48633e-06	3.04937
1383425_at	C5	complement component 5	0.000476138	-1.83877
1383432_at	Dapl1	death associated protein-like 1	7.67352e-05	-2.05235
1383458_at	---	---	0.000102059	-2.17725
1383472_at	Aldh1b1	aldehyde dehydrogenase 1 family, member B1	0.00144201	-2.00892
1383585_s_at	---	---	2.46855e-05	2.1152
1383604_at	---	---	9.30097e-06	-2.0569
1383632_at	---	---	1.06577e-06	3.34339
1383640_at	---	---	5.12354e-06	-2.30077
1383721_at	Fzd8	frizzled family receptor 8	2.47012e-06	2.18595
1383744_at	---	---	1.81534e-06	3.11123
1383760_at	Dph3	DPH3, KTI11 homolog (S. cerevisiae)	0.000369604	-2.27202
1383785_at	---	---	1.7037e-05	-1.9799
1383826_at	Rab40b	Rab40b, member RAS oncogene family	0.000120158	2.02308
1383860_at	Fosl2	Fos-like antigen 2	5.40381e-05	2.08063
1383904_at	Fgl1	fibrinogen-like 1	0.000167407	-2.01838
1384098_at	Rnf125	Ring finger protein 125	2.833e-06	1.87273
1384145_at	RGD1310495	similar to KIAA1919 protein	7.88999e-05	-1.90308
1384163_at	---	---	6.21531e-05	-1.83091
1384603_at	Abca4	ATP-binding cassette, subfamily A (ABC1), member 4	3.72378e-05	-4.63484
1384949_at	---	---	0.003041	-2.09375
1385029_at	---	---	1.06198e-06	-1.98078
1385171_s_at	Smtnl2	smoothelin-like 2	0.000210494	1.89966
1385367_at	---	---	1.7037e-05	-1.84389
1385464_at	Foxq1	forkhead box Q1	2.83202e-05	2.5693
1385569_at	---	---	0.000167407	1.89078
1385756_at	Itih1	inter-alpha trypsin inhibitor, heavy chain 1	9.85328e-06	-2.04162
1385827_at	Clcf1	cardiotrophin-like cytokine factor 1	9.30097e-06	1.94589
1385961_at	Klf5	Kruppel-like factor 5	0.000101801	1.82757
1386231_at	RGD1306474	similar to RIKEN cDNA 9530003J23	0.00469256	-1.8012
1386321_s_at	Trib3	tribbles homolog 3 (Drosophila)	0.000106925	1.9799
1386538_at	RGD1310495	similar to KIAA1919 protein	1.53427e-06	-2.13568
1386695_at	---	---	0.000111894	-1.91451
1386773_at	Btd	biotinidase	9.49555e-06	-1.97072
1386879_at	Lgals3	lectin, galactoside-binding, soluble, 3	1.08112e-06	1.94409
1386901_at	Cd36	CD36 molecule (thrombospondin receptor)	2.47508e-05	1.89415
1386944_a_at	G6pc	glucose-6-phosphatase, catalytic subunit	2.37681e-05	-2.1504
1386958_at	Txnrd1	thioredoxin reductase 1	5.60914e-06	1.82054
1386990_at	Ebp	emopamil binding protein (sterol isomerase)	0.000146828	-1.814
1387121_a_at	Ndrg2	N-myc downstream regulated gene 2	3.42588e-06	1.86079
1387130_at	LOC100911874 /// Slc40a1	solute carrier family 40 member 1-like /// solute carrier family 39 (iron-regulated tra	4.33942e-06	2.15539
1387188_at	Slc17a1	solute carrier family 17 (sodium phosphate), member 1	1.21304e-07	2.30896
1387228_at	Slc2a2	solute carrier family 2 (facilitated glucose transporter), member 2	2.08688e-05	-5.22326
1387233_at	Hsd17b7	hydroxysteroid (17-beta) dehydrogenase 7	3.52558e-05	-1.85205
1387234_at	Azgp1	alpha-2-glycoprotein 1, zinc-binding	0.000507995	-2.02943
1387282_at	Hspb8	heat shock protein B8	6.23588e-05	2.08024
1387291_at	Itih3	inter-alpha trypsin inhibitor, heavy chain 3	8.29338e-06	-3.35652
1387361_s_at	Pgk1 /// RGD1560402	phosphoglycerate kinase 1 /// similar to Phosphoglycerate kinase 1	3.22589e-06	1.98856
1387434_at	Slc22a4	solute carrier family 22 (organic cation transporter), member 4	2.84721e-05	1.8191
1387508_at	Baat	bile acid CoA: amino acid N-acyltransferase (glycine N-choloyltransferase)	0.00077263	-2.07268
1387605_at	Casp12	caspase 12	1.25742e-05	-2.16317
1387671_at	Sctr	secretin receptor	9.24908e-05	-1.92514
1387805_at	Bnip3 /// Bnip3-ps1	BCL2/adenovirus E1B interacting protein 3 /// BCL2/adenovirus E1B interacting protein 3	1.06198e-06	2.30278
1387808_at	Slc7a7	solute carrier family 7 (amino acid transporter light chain, y+L system), member 7	0.00012588	-2.07015
1387851_at	Pter	phosphotriesterase related	0.000123937	-1.84435
1387907_at	Itpr1	inositol 1,4,5-trisphosphate receptor, type 1	6.64504e-06	-1.95307
1387963_a_at	Uox	urate oxidase	0.000137537	-2.35833
1387964_a_at	Ero1l	ERO1-like (S. cerevisiae)	1.29575e-05	2.11278
1387972_at	Mucdhl	mucin and cadherin like	1.99734e-05	-2.4177
1388108_at	Elovl6	ELOVL fatty acid elongase 6	5.37985e-05	-2.35368
1388140_at	Rab13	RAB13, member RAS oncogene family	4.64511e-06	-1.91233
1388190_at	Apob	apolipoprotein B	2.20017e-05	-1.88426
1388267_a_at	Mt1a	metallothionein 1a	4.83348e-05	3.64845
1388271_at	Mt2A	metallothionein 2A	1.06577e-06	15.8082
1388358_at	Etfb	electron-transfer-flavoprotein, beta polypeptide	5.93619e-05	-1.90522
1388466_at	Psmd3	proteasome (prosome, macropain) 26S subunit, non-ATPase, 3	3.44852e-05	1.91065
1388569_at	Serpinf1	serpin peptidase inhibitor, clade F (alpha-2 antiplasmin, pigment epithelium derived fa	0.000107257	-1.80207
1388600_at	---	---	1.82934e-05	-2.03618
1388663_at	LOC687118	similar to death effector domain-containing DNA binding protein 2	4.413e-05	2.07255
1388696_at	Ufd1l	ubiquitin fusion degradation 1 like (yeast)	9.80878e-06	1.8012
1388721_at	Hspb8	heat shock protein B8	3.91091e-06	2.18202
1388894_at	---	---	6.62683e-05	-1.89204
1388900_at	---	---	9.49485e-06	2.03307
1389054_at	LOC498368	similar to RIKEN cDNA 0610040J01	1.16821e-05	-2.25719
1389100_at	Epm2aip1	EPM2A (laforin) interacting protein 1	4.35989e-05	2.23433
1389111_at	---	---	6.64504e-06	-1.86232
1389297_at	Ero1l	ERO1-like (S. cerevisiae)	3.16701e-06	2.19756
1389381_at	Sqstm1	sequestosome 1	1.04241e-05	2.54208
1389430_at	---	---	1.82934e-05	-2.25968
1389439_at	LOC100912247	uncharacterized LOC100912247	4.54497e-05	1.80473
1389467_at	Tmem100	transmembrane protein 100	0.000354705	-1.98744
1389555_at	Tcf19	transcription factor 19	0.000266454	-1.85746
1389662_at	Cntd1 /// Vps25 /// Wnk4	cyclin N-terminal domain containing 1 /// vacuolar protein sorting 25 homolog (S. cerev	2.52619e-05	-2.12425
1389725_at	Tm7sf2	transmembrane 7 superfamily member 2	1.37743e-05	-2.497
1389918_at	LOC100360205	palladin	2.34628e-05	-1.95565
1390026_at	Bag3	Bcl2-associated athanogene 3	2.34993e-05	2.03549
1390127_at	Dixdc1	DIX domain containing 1	0.000214342	-1.86517
1390224_at	---	---	5.72494e-06	1.81925
1390287_at	Bin2	bridging integrator 2	9.49555e-06	-2.19889
1390326_at	Ang1	angiogenin, ribonuclease A family, member 1	6.7177e-06	1.811
1390394_at	LOC500034	similar to CG3570-PA	6.7177e-06	1.81217
1390412_at	LOC100911874 /// Slc40a1	solute carrier family 40 member 1-like /// solute carrier family 39 (iron-regulated tra	3.33901e-05	1.99096
1390446_at	---	---	0.000137696	-1.86426
1390715_at	Igfbpl1	insulin-like growth factor binding protein-like 1	7.32502e-05	-3.36517
1390785_at	Ubxn2a	UBX domain protein 2A	1.10857e-05	1.90547
1391433_at	Acot2	acyl-CoA thioesterase 2	8.84907e-06	-2.02511
1391544_at	Pnpla3	patatin-like phospholipase domain containing 3	0.000120562	-2.08453
1391587_at	---	---	0.00013063	-2.27822
1391675_at	RGD1309708	similar to RIKEN cDNA 4930455F23	3.48794e-06	2.01296
1391806_at	LOC498793	similar to inter-alpha-inhibitor H2 chain	1.12673e-05	-2.04375
1391884_at	F12	coagulation factor XII (Hageman factor)	1.98834e-05	-1.9917
1392037_at	---	---	2.09444e-05	-1.84457
1392125_at	---	---	2.00507e-05	-2.34032
1392250_at	Anxa2	Annexin A2	9.49555e-06	2.23383
1392384_s_at	Akr1d1	aldo-keto reductase family 1, member D1 (delta 4-3-ketosteroid-5-beta-reductase)	0.00600661	-1.9067
1392579_at	Obfc2a	oligonucleotide/oligosaccharide-binding fold containing 2A	3.39705e-06	2.18388
1392633_at	---	---	5.40381e-05	2.14886
1392655_at	---	---	7.30299e-06	-1.82733
1392747_at	---	---	1.97388e-05	2.04866
1392795_at	---	---	0.000298754	-1.86642
1392916_at	Map7	microtubule-associated protein 7	0.000452273	-1.83605
1392946_at	---	---	1.89595e-05	-3.15964
1393135_at	---	---	8.95574e-05	1.82119
1393260_at	LOC360228	WDNM1 homolog	0.000268894	-2.17793
1393627_at	Osap	ovary-specific acidic protein	1.01167e-05	2.18954
1393695_at	---	---	0.000257492	1.96251
1393806_at	---	---	3.91091e-06	-1.96098
1393858_at	LOC689656	hypothetical protein LOC689656	8.35306e-06	-1.86113
1393891_at	Col8a1	collagen, type VIII, alpha 1	1.33636e-05	-3.4151
1393990_at	Zfp503	zinc finger protein 503	0.00046213	1.88134
1394039_at	Klf5	Kruppel-like factor 5	1.45722e-05	2.2393
1394112_at	Hao1	hydroxyacid oxidase (glycolate oxidase) 1	4.83696e-06	-7.3652
1394207_at	---	---	5.80731e-05	-1.89061
1394241_at	Clip1	CAP-GLY domain containing linker protein 1	0.000240137	1.8641
1394401_at	Elovl6	ELOVL fatty acid elongase 6	2.48766e-05	-2.91555
1394844_s_at	Cyp4a2 /// Cyp4a3	cytochrome P450, family 4, subfamily a, polypeptide 2 /// cytochrome P450, family 4, su	1.82934e-05	-3.71963
1395041_at	Mttp	microsomal triglyceride transfer protein	2.66187e-05	-1.86309
1395245_at	---	---	0.000127162	-1.84298
1395248_at	Edem1	ER degradation enhancer, mannosidase alpha-like 1	6.7177e-06	2.05626
1395427_at	---	---	1.90621e-05	-2.12092
1395644_at	Abca8	ATP-binding cassette, subfamily A (ABC1), member 8	7.74216e-05	-1.82683
1395740_at	---	---	0.000107858	-1.95301
1396053_at	Nedd9	neural precursor cell expressed, developmentally down-regulated 9	1.42427e-05	-1.98779
1396102_at	---	---	2.18667e-05	2.20279
1396189_at	---	---	3.42588e-06	2.24888
1396190_x_at	---	---	1.71844e-05	2.03538
1396961_at	---	---	0.000273896	-1.95856
1397249_at	---	---	8.25267e-05	-2.10157
1397349_at	Ubxn8	UBX domain protein 8	4.18132e-05	1.83023
1397352_at	---	---	0.000315711	-1.9614
1397540_at	---	---	3.79976e-05	-1.85805
1397704_at	---	---	0.000133538	-1.86133
1397808_at	---	---	2.76493e-05	-1.89848
1397872_at	Tk1	thymidine kinase 1, soluble	5.86021e-05	-1.84956
1398246_s_at	Fcgr2a /// LOC498276 /// LOC498277	Fc fragment of IgG, low affinity IIa, receptor (CD32) /// Fc gamma receptor II beta ///	9.80878e-06	2.45175
1398260_a_at	Serpind1	serpin peptidase inhibitor, clade D (heparin cofactor), member 1	1.13373e-05	-3.58276
1398264_at	Slc30a2	solute carrier family 30 (zinc transporter), member 2	2.98161e-05	1.82248
1398361_at	Arhgap10	Rho GTPase activating protein 10	5.42691e-06	3.37387
1398620_at	---	---	0.000308739	1.80928
1398634_at	LOC686032	hypothetical protein LOC686032	0.000147657	-2.99333
1398727_at	---	---	0.000134455	-1.94367
1398853_at	Psmb3	proteasome (prosome, macropain) subunit, beta type 3	4.33942e-06	2.13064

## Sheet: MH1C1_low
Probeset ID	Gene Symbol	Gene Title	FDR	Fold Change
1367647_at	Serpina1	serpin peptidase inhibitor, clade A (alpha-1 antiproteinase, antitrypsin), member 1	1.09212e-05	-2.53201
1367774_at	Gsta3	glutathione S-transferase A3	4.70354e-07	1.88562
1367909_at	Dcxr	dicarbonyl L-xylulose reductase	0.000125691	2.15861
1367912_at	Ltbp1	latent transforming growth factor beta binding protein 1	0.000127968	-1.83146
1368013_at	Ddit4l /// LOC100363484 /// LOC100364537	DNA-damage-inducible transcript 4-like /// DNA-damage-inducible transcript 4-like prote	2.01562e-06	2.16694
1368064_a_at	Ddc	dopa decarboxylase (aromatic L-amino acid decarboxylase)	0.000146688	-2.33471
1368130_at	Aldh3a1	aldehyde dehydrogenase 3 family, member A1	1.51265e-05	2.92839
1368180_s_at	Gsta2 /// LOC494499	glutathione S-transferase A2 /// LOC494499 protein	5.00677e-08	4.93921
1368188_at	Hpd	4-hydroxyphenylpyruvate dioxygenase	2.1162e-06	-3.62871
1368316_at	Aqp8	aquaporin 8	0.0002452	-2.24342
1368328_at	Gys2	glycogen synthase 2	2.37878e-05	-2.0585
1368360_at	Plg	plasminogen	3.43875e-06	-1.97175
1368376_at	Nr0b2	nuclear receptor subfamily 0, group B, member 2	5.41247e-05	-1.80725
1368419_at	Cp	ceruloplasmin (ferroxidase)	1.08676e-05	-1.88396
1368641_at	Wnt4	wingless-type MMTV integration site family, member 4	0.000912956	1.8596
1368707_at	Itih4	inter-alpha-trypsin inhibitor heavy chain family, member 4	9.8854e-05	-2.30446
1369050_at	Pik3c2g	phosphoinositide-3-kinase, class 2, gamma polypeptide	1.51265e-05	-3.54995
1369061_at	Gsr	glutathione reductase	2.83225e-06	1.83941
1369074_at	Slc38a4	solute carrier family 38, member 4	9.17965e-05	-2.83945
1369224_at	Cdh17	cadherin 17	8.79306e-06	-2.4757
1369320_at	Mia	melanoma inhibitory activity	0.000150782	-3.01768
1369349_a_at	Cyct /// Pde11a	cytochrome c, testis /// phosphodiesterase 11A	0.000592232	-1.82365
1369440_at	Abcg8	ATP-binding cassette, subfamily G (WHITE), member 8	9.141e-05	-2.02718
1369455_at	Abcg5	ATP-binding cassette, subfamily G (WHITE), member 5	0.00125885	-2.13088
1370027_a_at	A1i3 /// Cpamd8 /// Mug1	alpha-1-inhibitor III /// C3 and PZP-like, alpha-2-macroglobulin domain containing 8 //	0.00294886	-1.98645
1370080_at	Hmox1	heme oxygenase (decycling) 1	7.51291e-07	2.41933
1370352_at	Ces1f /// Cesl1	carboxylesterase 1F /// carboxylesterase-like 1	4.90138e-07	2.20619
1370363_at	Ces1d /// LOC291863	carboxylesterase 1D /// carboxylesterase-like	4.43286e-07	2.88996
1370416_at	Mxd3	Max dimerization protein 3	0.00711781	1.81867
1370475_at	Cyp2b3	cytochrome P450, family 2, subfamily b, polypeptide 3	0.000174351	-1.88155
1370547_at	Pzp	pregnancy-zone protein	4.70354e-07	-3.87983
1370615_at	Ugt2b7	UDP glucuronosyltransferase 2 family, polypeptide B7	3.57505e-07	4.30239
1370680_at	Stau2	staufen, RNA binding protein, homolog 2 (Drosophila)	0.00388168	-2.09939
1370682_at	Lilrb3l	leukocyte immunoglobulin-like receptor, subfamily B (with TM and ITIM domains), member	0.000320046	1.84648
1370688_at	Gclc	glutamate-cysteine ligase, catalytic subunit	1.42583e-05	1.92965
1370805_at	Cited1	Cbp/p300-interacting transactivator with Glu/Asp-rich carboxy-terminal domain 1	1.77647e-07	2.53249
1370898_at	Snn	stannin	4.73692e-06	-1.86718
1370992_a_at	Fga	fibrinogen alpha chain	8.79306e-06	-2.07886
1371089_at	Gsta5	glutathione S-transferase Yc2 subunit	7.51291e-07	3.11751
1371100_at	Ces1c	carboxylesterase 1C	4.00894e-05	1.86045
1371232_a_at	Vcan	versican	0.00108662	-2.29005
1371237_a_at	Mt1a /// Ttr	metallothionein 1a /// transthyretin	0.000291304	3.01699
1371258_at	Fga	fibrinogen alpha chain	2.03992e-05	-1.94579
1371392_at	Gpi	glucose-6-phosphate isomerase	1.25608e-05	1.91009
1371541_at	Mylk	myosin light chain kinase	1.17361e-05	-1.86569
1371785_at	Tnfrsf12a	tumor necrosis factor receptor superfamily, member 12a	5.80925e-05	-1.81912
1371824_at	Ak4	adenylate kinase 4	1.43382e-05	1.99585
1371923_at	Lpcat1	lysophosphatidylcholine acyltransferase 1	6.34146e-06	-2.05063
1371933_at	Pde4dip	phosphodiesterase 4D interacting protein	5.85987e-05	-1.94967
1372168_s_at	Igfbp6	insulin-like growth factor binding protein 6	3.57505e-07	3.19907
1372261_at	---	---	4.43286e-07	1.99301
1372318_at	---	---	2.06284e-05	-1.90373
1372523_at	Gclc	glutamate-cysteine ligase, catalytic subunit	2.04445e-06	2.01479
1372741_at	Sccpdh	saccharopine dehydrogenase (putative)	0.000195059	1.81731
1372746_at	RGD1566239	similar to RIKEN cDNA 2810428I15	0.00203494	2.366
1372774_at	Coq6	Coenzyme Q6 homolog, monooxygenase (S. cerevisiae)	1.51265e-05	2.1167
1373008_x_at	Rtn4r	reticulon 4 receptor	0.0011546	1.90461
1373055_at	---	---	2.46686e-05	3.13673
1373082_at	Pkia	Protein kinase (cAMP-dependent, catalytic) inhibitor alpha	0.000359768	-2.07909
1373098_at	Bcas1	breast carcinoma amplified sequence 1	0.00623338	-2.06918
1373356_at	---	---	0.00417295	1.96702
1373403_at	LOC684871	similar to Protein C8orf4 (Thyroid cancer protein 1) (TC-1)	7.8105e-05	-1.99647
1373544_at	Cxcl9	chemokine (C-X-C motif) ligand 9	0.00126203	-1.99443
1373613_at	Slc48a1	solute carrier family 48 (heme transporter), member 1	1.81575e-07	1.84962
1373710_at	---	---	6.04033e-05	-3.25776
1373781_a_at	Sbsn	suprabasin	4.1534e-06	-2.08016
1373838_at	Fut4	fucosyltransferase 4 (alpha (1,3) fucosyltransferase, myeloid-specific)	1.04487e-05	-2.00314
1373908_at	---	---	3.76993e-06	-2.72546
1374532_at	Ptges2	prostaglandin E synthase 2	0.00446675	1.83874
1374573_at	Dync2li1	dynein cytoplasmic 2 light intermediate chain 1	0.000106963	-3.33176
1374886_at	Bcs1l	BCS1-like (S. cerevisiae)	0.0020988	1.92936
1375043_at	---	---	0.000105485	-2.00033
1375132_at	Lypd2	Ly6/Plaur domain containing 2	0.000191125	1.98186
1375428_at	Creg1	cellular repressor of E1A-stimulated genes 1	0.000619864	2.09868
1376174_at	Serpina11	serpin peptidase inhibitor, clade A, member 11	0.00629376	-1.83483
1376292_at	---	---	0.000357388	-2.39162
1376513_a_at	LOC100910286	uncharacterized LOC100910286	4.73692e-06	2.29486
1376632_at	Lmcd1	LIM and cysteine-rich domains 1	1.34981e-05	-1.89369
1376871_at	LOC100910801 /// LOC681196 /// LOC681266 /// LOC685048 /// LOC685111 /// LOC685289 /// LOC685305 /// RGD1561730 /// RGD1562525 /// RGD1566006	paired immunoglobulin-like type 2 receptor alpha-like /// similar to paired immunoglobi	1.24023e-05	2.02405
1377277_at	---	---	7.62642e-05	-1.96557
1377662_at	Pir	pirin (iron-binding nuclear protein)	1.72083e-07	2.47948
1378133_at	Slc7a11	solute carrier family 7 (anionic amino acid transporter light chain, xc- system), membe	5.49223e-08	2.12323
1378140_at	Arl11	ADP-ribosylation factor-like 11	0.000365582	2.05607
1378260_at	Adh1	alcohol dehydrogenase 1 (class I)	1.27296e-05	2.62476
1379318_at	LOC498662	similar to RIKEN cDNA 2610019F03	9.54776e-05	-2.34543
1379326_at	RGD1305679	similar to 9530008L14Rik protein	9.16564e-05	-1.88575
1379356_at	Fam102b	family with sequence similarity 102, member B	1.08676e-05	-2.33221
1379411_at	LOC100911353	uncharacterized LOC100911353	0.000273406	-1.86455
1379754_at	Stau2	staufen, RNA binding protein, homolog 2 (Drosophila)	0.000487275	-2.11667
1379990_at	---	---	0.00260631	1.96543
1380229_at	Maff	v-maf musculoaponeurotic fibrosarcoma oncogene homolog F (avian)	3.43875e-06	2.17741
1380254_at	---	---	0.000774545	-2.4517
1380610_at	---	---	1.02408e-06	2.68079
1380696_at	Fam102b	family with sequence similarity 102, member B	0.00778302	-2.52502
1381968_at	Creg1	cellular repressor of E1A-stimulated genes 1	5.00677e-08	2.04443
1382335_at	---	---	5.51055e-05	2.0837
1382434_at	Entpd5	ectonucleoside triphosphate diphosphohydrolase 5	0.000195506	2.19082
1382454_at	Cxcl9	chemokine (C-X-C motif) ligand 9	0.00287931	-1.88271
1382544_at	---	---	0.000892849	2.05973
1383017_at	Ptprm	protein tyrosine phosphatase, receptor type, M	4.07048e-05	-2.26588
1383189_at	---	---	0.00126624	-1.87773
1383425_at	C5	complement component 5	2.40149e-05	-2.43113
1384953_at	Ptprm	protein tyrosine phosphatase, receptor type, M	9.03596e-06	-2.61768
1385687_at	Fam25a	family with sequence similarity 25, member A	1.57508e-05	-2.08939
1385756_at	Itih1	inter-alpha trypsin inhibitor, heavy chain 1	0.000140908	-1.8144
1386212_at	Spta1	spectrin, alpha, erythrocytic 1 (elliptocytosis 2)	2.27743e-05	2.75474
1387022_at	Aldh1a1	aldehyde dehydrogenase 1 family, member A1	8.22281e-06	2.69312
1387025_at	Dync1i1	dynein cytoplasmic 1 intermediate chain 1	0.000234466	-2.41918
1387183_at	Crot	carnitine O-octanoyltransferase	0.000251604	-2.28165
1387218_at	Tff3	trefoil factor 3, intestinal	3.21584e-05	-1.85853
1387228_at	Slc2a2	solute carrier family 2 (facilitated glucose transporter), member 2	8.7492e-05	-3.95043
1387234_at	Azgp1	alpha-2-glycoprotein 1, zinc-binding	0.00031436	-1.94027
1387291_at	Itih3	inter-alpha trypsin inhibitor, heavy chain 3	0.000174351	-1.99755
1387376_at	Aox1	aldehyde oxidase 1	3.57505e-07	2.1828
1387454_at	Fam129a	family with sequence similarity 129, member A	0.00109937	-1.9367
1387597_at	Dmrt1	doublesex and mab-3 related transcription factor 1	6.04346e-06	-3.02485
1387599_a_at	Nqo1	NAD(P)H dehydrogenase, quinone 1	3.96824e-05	2.07289
1387625_at	Igfbp6	insulin-like growth factor binding protein 6	3.23895e-06	3.57029
1387898_at	Hspb6	heat shock protein, alpha-crystallin-related, B6	0.00254864	1.81853
1388054_a_at	Vcan	versican	0.000513194	-2.39134
1388102_at	Ptgr1	prostaglandin reductase 1	3.57505e-07	1.97784
1388142_at	Vcan	versican	0.0010064	-2.19831
1388223_at	Gnat3	guanine nucleotide binding protein, alpha transducing 3	0.000289413	2.45336
1388265_x_at	Vcan	versican	0.000547614	-2.0745
1388921_at	---	---	7.63891e-06	-1.91104
1388924_at	Angptl4	angiopoietin-like 4	4.39993e-05	-1.94459
1388972_at	Rtn4r	reticulon 4 receptor	7.85316e-05	2.01283
1388973_at	Col9a1	collagen, type IX, alpha 1	3.59644e-05	-2.99949
1389161_at	---	---	5.16474e-06	-1.8459
1389381_at	Sqstm1	sequestosome 1	1.23844e-06	2.06737
1389543_at	Masp1	mannan-binding lectin serine peptidase 1	1.93982e-05	-2.05659
1390127_at	Dixdc1	DIX domain containing 1	0.00023385	-2.20442
1390170_at	---	---	0.000327783	-2.27116
1390240_at	---	---	9.51344e-07	1.83245
1390437_at	Sema5a	sema domain, seven thrombospondin repeats (type 1 and type 1-like), transmembrane domai	1.34981e-05	-2.56989
1390569_at	Cndp1	carnosine dipeptidase 1 (metallopeptidase M20 family)	2.96582e-05	-1.9797
1390591_at	Slc17a3	solute carrier family 17 (sodium phosphate), member 3	0.000772121	1.88015
1391617_at	---	---	2.24787e-06	1.97205
1391656_at	Cpm	carboxypeptidase M	0.00173739	-1.90118
1392057_at	Gli4	GLI family zinc finger 4	0.00309203	1.89111
1393559_at	---	---	0.000155848	1.86457
1393706_at	Steap1	six transmembrane epithelial antigen of the prostate 1	9.00837e-06	1.81139
1393730_at	Adamts4	ADAM metallopeptidase with thrombospondin type 1 motif, 4	0.00190247	-1.91063
1393943_at	---	---	0.00083595	-1.85232
1394290_at	---	---	1.8708e-05	1.89715
1394401_at	Elovl6	ELOVL fatty acid elongase 6	1.08676e-05	-1.86311
1395301_x_at	LOC685157 /// LOC685438	similar to paired immunoglobin-like type 2 receptor beta /// similar to paired immunogl	6.42651e-05	2.38683
1396300_at	Afmid	arylformamidase	0.000146688	-1.94475
1396799_at	---	---	0.000516235	-1.84004
1397332_at	---	---	5.98329e-05	-2.4995
1397772_at	---	---	0.00029645	-1.88881

## Sheet: MH1C1_high
Probeset ID	Gene Symbol	Gene Title	FDR	Fold Change
1394888_at	---	---	0.00956977	-1.96683
1385087_at	---	---	0.00908177	-1.93576
1386486_at	Clip1	CAP-GLY domain containing linker protein 1	0.00771623	2.07022
1384854_at	---	---	0.00767314	-2.15765
1392361_at	---	---	0.00602705	-2.10108
1384599_at	---	---	0.00492934	1.92193
1397552_at	Eml4	echinoderm microtubule associated protein like 4	0.00453106	-1.89147
1397223_at	---	---	0.00391462	-1.81513
1390775_at	Galnt2	UDP-N-acetyl-alpha-D-galactosamine:polypeptide N-acetylgalactosaminyltransferase 2 (Gal	0.00386082	-2.14347
1390086_at	---	---	0.00369133	1.95338
1376917_at	Zfp292	zinc finger protein 292	0.00367854	1.97126
1391838_at	---	---	0.00346272	1.83372
1378515_at	---	---	0.00259538	2.14374
1385970_at	Ctr9	Ctr9, Paf1/RNA polymerase II complex component, homolog (S. cerevisiae)	0.00225698	1.86301
1379394_at	---	---	0.00207581	-1.88997
1374902_at	Iqgap3	IQ motif containing GTPase activating protein 3	0.00206751	-1.82952
1370607_a_at	Nrg1	neuregulin 1	0.00163085	-2.64662
1386102_at	---	---	0.00151443	-1.80178
1375073_at	Samd11	Sterile alpha motif domain containing 11	0.00137309	-1.91599
1379555_at	---	---	0.0011687	-1.87044
1395689_at	Fam169a	family with sequence similarity 169, member A	0.00114463	1.8195
1378640_at	Uhrf1	ubiquitin-like with PHD and ring finger domains 1	0.00113478	1.88129
1380925_at	---	---	0.00111967	-1.92754
1385350_at	---	---	0.00107576	-1.95162
1390611_at	Gbf1	golgi brefeldin A resistant guanine nucleotide exchange factor 1	0.00107143	1.88481
1387310_at	Atp2c2	ATPase, Ca++ transporting, type 2C, member 2	0.00105347	-2.17311
1395203_at	LOC100910396	uncharacterized LOC100910396	0.00104708	-1.91138
1378843_at	---	---	0.00102777	1.90333
1371011_at	Vom2r44 /// Vom2r45 /// Vom2r47	vomeronasal 2 receptor 44 /// vomeronasal 2 receptor, 45 /// vomeronasal 2 receptor, 47	0.00101308	1.94957
1382730_at	---	---	0.000879751	-1.90601
1378645_at	---	---	0.000830507	1.99878
1380693_at	---	---	0.000804418	1.89372
1381809_at	---	---	0.000794045	1.91711
1394171_at	---	---	0.000784677	2.49478
1390813_at	Msi2	Musashi homolog 2 (Drosophila)	0.000729228	-3.01874
1380403_at	Rwdd2a	RWD domain containing 2A	0.000725668	-2.32979
1393403_at	Angptl3	angiopoietin-like 3	0.000675506	-1.85983
1397904_at	LOC100909928	uncharacterized LOC100909928	0.000667707	-2.11414
1393176_at	---	---	0.000622565	-1.80473
1385427_at	Msi2	Musashi homolog 2 (Drosophila)	0.000593953	-2.73718
1378970_at	---	---	0.00056276	-1.84053
1372756_at	Map4k2	mitogen activated protein kinase kinase kinase kinase 2	0.000553229	-1.88305
1376658_at	Raph1	Ras association (RalGDS/AF-6) and pleckstrin homology domains 1	0.000537303	-2.22671
1397378_at	---	---	0.000528006	1.92795
1397286_at	---	---	0.000505485	-2.8293
1367701_at	Ramp2	receptor (G protein-coupled) activity modifying protein 2	0.000503634	-1.89437
1387973_at	Cyp4f4	cytochrome P450, family 4, subfamily f, polypeptide 4	0.000499633	-2.81747
1389858_at	Tk1	thymidine kinase 1, soluble	0.000465093	-2.39594
1393613_at	Zfp462	zinc finger protein 462	0.000457671	-1.89693
1374886_at	Bcs1l	BCS1-like (S. cerevisiae)	0.000457506	1.93565
1382104_at	Wdr33	WD repeat domain 33	0.000453709	1.90842
1378890_at	---	---	0.00043401	-1.88043
1389689_at	Vars2	valyl-tRNA synthetase 2, mitochondrial (putative)	0.000430893	-1.80401
1383684_at	Asf1b	ASF1 anti-silencing function 1 homolog B (S. cerevisiae)	0.000425936	1.95709
1391060_at	---	---	0.000418088	-2.02495
1377222_at	---	---	0.000415316	-2.2765
1380230_at	---	---	0.000414183	1.81383
1395557_at	---	---	0.000411319	2.06318
1391618_at	Kifap3	kinesin-associated protein 3	0.000410731	-2.27785
1376438_at	---	---	0.000404045	-2.08941
1367689_a_at	Cd36 /// LOC100365047 /// LOC685953 /// RGD1562323	CD36 molecule (thrombospondin receptor) /// scavenger receptor class B, member 2-like /	0.000402505	-2.22689
1378184_at	Cd200r2	Cd200 receptor 2	0.0004019	1.80538
1385859_at	---	---	0.000399301	-1.80002
1371137_at	Acox2	acyl-CoA oxidase 2, branched chain	0.000386691	-2.03557
1382998_at	---	---	0.000382178	1.96642
1373356_at	---	---	0.000369692	2.23408
1381960_at	Ropn1l	rhophilin associated tail protein 1-like	0.000366105	-2.35768
1390170_at	---	---	0.000366029	-1.83037
1384840_at	---	---	0.000343615	-2.12154
1376867_at	Lgalsl	lectin, galactoside-binding-like	0.000340987	-1.95356
1381370_at	---	---	0.000303915	-2.28273
1380468_a_at	---	---	0.000303023	-1.81243
1377330_at	---	---	0.000289118	-2.08171
1397593_at	---	---	0.000263113	-1.85409
1397917_at	---	---	0.000261466	-2.13919
1370493_a_at	Lilrb3l /// LOC683463 /// LOC690948	leukocyte immunoglobulin-like receptor, subfamily B (with TM and ITIM domains), member	0.000255605	2.23377
1398560_at	---	---	0.000253398	2.09661
1386901_at	Cd36	CD36 molecule (thrombospondin receptor)	0.000249945	-2.50626
1367993_at	Clip1	CAP-GLY domain containing linker protein 1	0.000245476	2.06504
1378458_at	---	---	0.000239211	-2.23094
1384644_at	---	---	0.000237645	-1.85249
1396766_at	Ift81	intraflagellar transport 81 homolog (Chlamydomonas)	0.000237389	-1.83379
1394387_at	Ccdc34	coiled-coil domain containing 34	0.000234988	-2.03188
1385050_at	Zfp292	zinc finger protein 292	0.000224707	2.0021
1398487_at	Pbx1	pre-B-cell leukemia homeobox 1	0.000219135	-1.80231
1383331_at	---	---	0.000217205	-1.86682
1397654_at	---	---	0.000216461	-1.91804
1393709_at	---	---	0.000213939	-2.39765
1375370_at	---	---	0.000210707	1.89862
1368718_at	Aldh1a7	aldehyde dehydrogenase family 1, subfamily A7	0.00020551	1.81671
1378248_at	Apbb2	amyloid beta (A4) precursor protein-binding, family B, member 2	0.000204789	-1.86401
1394241_at	Clip1	CAP-GLY domain containing linker protein 1	0.000202143	2.41038
1374532_at	Ptges2	prostaglandin E synthase 2	0.000202143	2.23004
1370584_a_at	Adora1	adenosine A1 receptor	0.00019536	-1.88635
1393262_at	---	---	0.000191676	-2.21956
1387377_a_at	Pak1	p21 protein (Cdc42/Rac)-activated kinase 1	0.000189432	-2.139
1392003_at	---	---	0.000187728	-1.99704
1376405_at	---	---	0.000186515	2.03868
1393217_at	Abcg3l1	ATP-binding cassette, subfamily G (WHITE), member 3-like 1	0.000185639	-2.35349
1395336_at	LOC100360294	Spermatogenesis associated, serine-rich 2-like	0.000185421	-1.92196
1374915_at	---	---	0.000184958	-1.80953
1397602_at	---	---	0.00018326	-1.80214
1384818_at	Mylk	myosin light chain kinase	0.000176933	-3.59561
1377646_at	---	---	0.000176681	-2.661
1387338_s_at	Bcl2l11	BCL2-like 11 (apoptosis facilitator)	0.000176514	1.82903
1393649_at	---	---	0.000176508	-1.93196
1379582_a_at	Ccna2	cyclin A2	0.000174896	-1.80944
1377206_at	Lhx1	LIM homeobox 1	0.000172834	-1.82591
1379108_at	Psd3	pleckstrin and Sec7 domain containing 3	0.000172003	-1.91694
1383550_at	LOC100909909	uncharacterized LOC100909909	0.00016819	-1.98995
1390972_at	Tprkb	Tp53rk binding protein	0.000166976	-1.80309
1388329_at	Krt13	keratin 13	0.000165168	-1.85702
1377376_at	---	---	0.000158777	1.84726
1392204_at	Zfp90	zinc finger protein 90	0.000158707	-1.84401
1370176_at	Trak2	trafficking protein, kinesin binding 2	0.000155786	-1.95748
1373736_at	---	---	0.000149442	-2.62242
1393688_at	RGD1559588 /// RGD1563400	similar to cell surface receptor FDFACT /// similar to paired immunoglobin-like type 2	0.000148852	2.01163
1399032_at	Ercc1	excision repair cross-complementing rodent repair deficiency, complementation group 1	0.000148637	2.35084
1373975_at	Inmt	indolethylamine N-methyltransferase	0.000146623	-2.11734
1376258_at	LOC691289	Similar to serine (or cysteine) proteinase inhibitor, clade B, member 1a	0.000146332	-1.92114
1380038_at	Vps13c	vacuolar protein sorting 13 homolog C (S. cerevisiae)	0.000143419	-1.83896
1376096_a_at	---	---	0.000140195	-2.51623
1373696_at	LOC100910558	uncharacterized LOC100910558	0.000137082	-2.5642
1390588_at	---	---	0.000132019	-1.83866
1389457_at	Mybl2	myeloblastosis oncogene-like 2	0.000131154	1.99353
1393648_at	---	---	0.000131064	1.81583
1383439_at	Npas2	neuronal PAS domain protein 2	0.000129001	-2.09466
1396528_at	---	---	0.000126729	1.92426
1380671_at	---	---	0.000121563	1.89904
1368434_at	Nat1 /// Nat2	N-acetyltransferase 1 /// N-acetyltransferase 2	0.000120334	-2.08494
1397676_at	---	---	0.000119816	-2.42732
1383417_at	Bbs1	Bardet-Biedl syndrome 1	0.000118161	-1.92378
1393691_at	---	---	0.0001181	-1.849
1395351_at	---	---	0.000117999	-1.91381
1383814_at	LOC100910374	uncharacterized LOC100910374	0.000117626	-1.91493
1393261_at	---	---	0.000115892	-2.02919
1378368_at	L3mbtl3	l(3)mbt-like 3 (Drosophila)	0.000114806	-2.13036
1390456_at	---	---	0.000113819	-1.83932
1384052_at	---	---	0.000112414	-2.17154
1382795_at	---	---	0.000112374	-1.97851
1380304_at	Foxk1	forkhead box K1	0.000111864	1.84134
1373159_at	---	---	0.000111625	-1.91858
1393123_at	C8g	complement component 8, gamma polypeptide	0.000108944	-2.09822
1394129_at	---	---	0.000108302	-2.96768
1387094_at	Slco1a2	solute carrier organic anion transporter family, member 1A2	0.00010803	-1.96523
1377212_at	---	---	0.000104563	-2.18334
1370009_at	Apoc3	apolipoprotein C-III	0.000103947	-1.81271
1369526_at	Acadsb	acyl-CoA dehydrogenase, short/branched chain	0.000103891	-1.88615
1382474_at	Col13a1	collagen, type XIII, alpha 1	0.000102392	-2.01958
1379814_at	LOC100362894	Hypothetical protein LOC100362894	0.000101255	-1.82863
1381557_at	Gna14	guanine nucleotide binding protein, alpha 14	9.93735e-05	-1.85411
1372725_at	Plscr2	phospholipid scramblase 2	9.88421e-05	2.00104
1385320_at	Magix	MAGI family member, X-linked	9.84142e-05	-1.96737
1380091_at	---	---	9.83129e-05	-1.95243
1368346_at	B3galt4	UDP-Gal:betaGlcNAc beta 1,3-galactosyltransferase, polypeptide 4	9.81257e-05	-1.87102
1373098_at	Bcas1	breast carcinoma amplified sequence 1	9.72328e-05	-3.13309
1373050_at	Tbc1d1	TBC1 (tre-2/USP6, BUB2, cdc16) domain family, member 1	9.65233e-05	-1.92296
1377589_at	---	---	9.64791e-05	1.85094
1394646_at	---	---	9.64326e-05	1.82846
1388223_at	Gnat3	guanine nucleotide binding protein, alpha transducing 3	9.62058e-05	2.20203
1389785_at	Acy3	aspartoacylase (aminocyclase) 3	9.46371e-05	-1.96706
1379372_at	---	---	9.46092e-05	-1.99563
1370297_at	Plk1	polo-like kinase 1	9.38037e-05	-1.98075
1391806_at	LOC498793	similar to inter-alpha-inhibitor H2 chain	9.35117e-05	-1.88833
1384231_at	Shcbp1	Shc SH2-domain binding protein 1	9.24291e-05	1.94902
1374861_at	Tle2	transducin-like enhancer of split 2 (E(sp1) homolog, Drosophila)	9.07019e-05	-3.3517
1377946_at	---	---	8.83533e-05	-2.84179
1384774_at	Prss30	protease, serine, 30	8.834e-05	-2.29029
1388689_at	Acyp2	acylphosphatase 2, muscle type	8.78353e-05	2.01841
1395083_at	---	---	8.67728e-05	-1.88225
1387679_at	Slco1b3	solute carrier organic anion transporter family, member 1b3	8.54643e-05	-2.36717
1384280_at	Nusap1	nucleolar and spindle associated protein 1	8.48323e-05	-2.04012
1388176_at	Cml5	camello-like 5	8.36917e-05	-3.01428
1374912_at	Kif2c	kinesin family member 2C	8.35856e-05	-1.95251
1395122_s_at	Cdk10	cyclin-dependent kinase 10	8.32533e-05	-1.9147
1380865_at	---	---	8.2881e-05	-2.12644
1368209_at	Pdzk1ip1	PDZK1 interacting protein 1	8.22808e-05	-2.14858
1384168_at	---	---	8.17379e-05	-1.96961
1371363_at	Gpd1	glycerol-3-phosphate dehydrogenase 1 (soluble)	8.11652e-05	-1.81917
1374512_at	Glyctk	glycerate kinase	7.88364e-05	-1.95931
1389874_at	Zrsr1	zinc finger (CCCH type), RNA binding motif and serine/arginine rich 1	7.7389e-05	2.62276
1379220_at	---	---	7.67949e-05	-1.96942
1378285_at	Ncr3	natural cytotoxicity triggering receptor 3	7.60965e-05	-2.08119
1382924_at	Pank1	pantothenate kinase 1	7.57273e-05	-1.9954
1369777_a_at	Shank2	SH3 and multiple ankyrin repeat domains 2	7.48083e-05	-1.95201
1367608_at	Cryba4	crystallin, beta A4	7.30837e-05	-2.34229
1369171_at	Mst1	Macrophage stimulating 1 (hepatocyte growth factor-like)	7.24864e-05	-1.80266
1392057_at	Gli4	GLI family zinc finger 4	7.12582e-05	2.47956
1384860_at	Zfp84	zinc finger protein 84	7.11717e-05	-1.8901
1379613_at	Parp14	poly (ADP-ribose) polymerase family, member 14	7.05325e-05	-2.04688
1379629_at	---	---	6.95779e-05	1.84428
1391885_at	---	---	6.95464e-05	-1.80411
1387263_at	Pklr	pyruvate kinase, liver and RBC	6.92273e-05	-1.92222
1374329_at	---	---	6.84257e-05	-1.90337
1382813_at	Sgk196	protein kinase-like protein SgK196	6.7894e-05	-1.82954
1379358_at	---	---	6.78904e-05	1.98203
1380527_at	Pde7b	Phosphodiesterase 7B	6.78272e-05	-1.83355
1369899_s_at	Rabggta	Rab geranylgeranyltransferase, alpha subunit	6.63993e-05	-1.9158
1374778_at	Ctsc	cathepsin C	6.62996e-05	-1.94405
1371786_at	Trim35	tripartite motif-containing 35	6.60647e-05	-1.91331
1392568_at	RGD1562272	similar to TAF11 RNA polymerase II, TATA box binding protein (TBP)-associated factor	6.60439e-05	-2.73778
1382003_at	Slc16a13	solute carrier family 16, member 13 (monocarboxylic acid transporter 13)	6.58786e-05	-2.19377
1384486_at	---	---	6.55606e-05	-1.91107
1378169_at	Acot3 /// Acot4	acyl-CoA thioesterase 3 /// acyl-CoA thioesterase 4	6.52309e-05	-2.33771
1382631_at	Ildr2	immunoglobulin-like domain containing receptor 2	6.45331e-05	-2.14569
1396363_at	---	---	6.4312e-05	-2.37452
1382563_at	Eid2b	EP300 interacting inhibitor of differentiation 2B	6.35673e-05	-2.26081
1386962_at	Plcb4	phospholipase C, beta 4	6.29893e-05	-2.0375
1388210_at	Acot2	acyl-CoA thioesterase 2	6.25832e-05	-1.85716
1381086_at	---	---	6.04726e-05	-2.32426
1394571_at	RGD1305939	hypothetical LOC300074	5.99382e-05	-2.10155
1378810_at	---	---	5.84778e-05	1.84347
1378414_at	---	---	5.78194e-05	-1.86501
1393873_s_at	---	---	5.76478e-05	2.60403
1370057_at	Csrp1	cysteine and glycine-rich protein 1	5.7218e-05	1.92354
1381126_at	Srgap2	SLIT-ROBO Rho GTPase activating protein 2	5.69681e-05	1.87536
1391463_at	Ddx58	DEAD (Asp-Glu-Ala-Asp) box polypeptide 58	5.68628e-05	-2.40642
1382815_at	---	---	5.68228e-05	-2.31144
1374187_at	---	---	5.66867e-05	-2.32046
1380112_at	---	---	5.59452e-05	2.5289
1395213_at	---	---	5.50332e-05	1.8178
1376359_at	Ms4a8a	membrane-spanning 4-domains, subfamily A, member 8A	5.50237e-05	-2.27296
1377244_at	Zkscan5	zinc finger with KRAB and SCAN domains 5	5.36465e-05	1.97318
1371913_at	Tgfbi	transforming growth factor, beta induced	5.23554e-05	-2.24536
1397744_at	---	---	5.22446e-05	-2.14489
1368860_at	Phlda1	pleckstrin homology-like domain, family A, member 1	5.2106e-05	-1.90722
1384624_at	---	---	5.19835e-05	-2.07786
1374244_at	LOC501038	Ab2-060	5.14716e-05	-1.96246
1382395_at	---	---	5.11441e-05	-2.08507
1385126_at	Magi2	membrane associated guanylate kinase, WW and PDZ domain containing 2	5.053e-05	-2.52121
1397633_at	---	---	5.03641e-05	2.19499
1390862_at	Zfp629	zinc finger protein 629	5.02968e-05	2.02586
1389114_at	Thnsl2	threonine synthase-like 2 (S. cerevisiae)	4.92294e-05	-2.07738
1382538_at	LOC100912031	uncharacterized LOC100912031	4.85848e-05	-1.98645
1381542_at	Ubxn4	UBX domain protein 4	4.80314e-05	2.27495
1392089_at	Hcfc2	host cell factor C2	4.74726e-05	1.9847
1370531_a_at	Pld1	phospholipase D1	4.70743e-05	-1.96471
1377508_at	---	---	4.67581e-05	-1.88029
1384103_at	---	---	4.64831e-05	-1.96016
1375612_at	---	---	4.60363e-05	1.80163
1379318_at	LOC498662	similar to RIKEN cDNA 2610019F03	4.53215e-05	-1.98756
1393743_at	---	---	4.51745e-05	-1.89585
1370851_a_at	Kalrn	kalirin, RhoGEF kinase	4.43481e-05	-1.89848
1397781_at	---	---	4.36367e-05	-2.83188
1392862_at	---	---	4.36154e-05	2.19952
1370071_at	Ada	adenosine deaminase	4.36154e-05	2.01513
1380243_at	Mms22l	MMS22-like, DNA repair protein	4.35057e-05	1.9147
1383192_at	Spast	spastin	4.34479e-05	-1.9889
1382407_at	---	---	4.31442e-05	-2.83977
1379141_at	---	---	4.30821e-05	2.17344
1389889_at	Chpf2	chondroitin polymerizing factor 2	4.19835e-05	2.69096
1372186_a_at	Top2a	topoisomerase (DNA) II alpha	4.18746e-05	-2.02857
1376214_at	Mmachc	methylmalonic aciduria (cobalamin deficiency) cblC type, with homocystinuria	4.16306e-05	-1.86398
1377328_at	Mitf	Microphthalmia-associated transcription factor	4.13211e-05	-1.82778
1391596_at	---	---	4.01981e-05	1.87594
1376925_at	Palmd	palmdelphin	4.01981e-05	-1.84384
1382797_at	RGD1560433	similar to 1500019C06Rik protein	4.00024e-05	1.83036
1378875_a_at	Atat1	alpha tubulin acetyltransferase 1	3.99653e-05	-1.81299
1391251_at	---	---	3.9445e-05	-1.95865
1376055_at	Mcm5	minichromosome maintenance complex component 5	3.92543e-05	2.08723
1384361_at	Mal2	mal, T-cell differentiation protein 2	3.84143e-05	-2.05662
1380444_at	Ucma	Upper zone of growth plate and cartilage matrix associated	3.61088e-05	-1.87686
1393816_at	Cenpw	centromere protein W	3.59919e-05	-2.091
1397298_at	---	---	3.58073e-05	-1.89209
1378823_at	---	---	3.48845e-05	1.90277
1388604_at	Casq1	calsequestrin 1 (fast-twitch, skeletal muscle)	3.4534e-05	-2.5831
1369099_at	Slc30a1	solute carrier family 30 (zinc transporter), member 1	3.43363e-05	2.39574
1392623_at	---	---	3.41984e-05	-2.05305
1384775_s_at	Prss30	protease, serine, 30	3.41984e-05	-1.9063
1381579_at	---	---	3.34711e-05	-2.52045
1386080_at	Hey1	Hairy/enhancer-of-split related with YRPW motif 1	3.34079e-05	-1.93317
1392732_at	Nusap1	nucleolar and spindle associated protein 1	3.33211e-05	-2.01137
1384603_at	Abca4	ATP-binding cassette, subfamily A (ABC1), member 4	3.25064e-05	2.32958
1370450_at	Tpm3	tropomyosin 3, gamma	3.19898e-05	-2.38421
1394954_at	Slc31a2	solute carrier family 31 (copper transporters), member 2	3.14995e-05	-1.83216
1378292_at	---	---	3.1353e-05	-2.47397
1391145_at	---	---	3.06821e-05	-2.06649
1386261_x_at	Cav2 /// LOC100362824	caveolin 2 /// caveolin 2-like	2.98521e-05	-1.88479
1376920_at	LOC500013	similar to sterile alpha motif domain containing 9-like	2.97654e-05	-1.94273
1391571_at	---	---	2.97099e-05	-1.98522
1390856_at	---	---	2.94428e-05	-2.1051
1368682_at	Sv2a	synaptic vesicle glycoprotein 2a	2.93335e-05	-2.10292
1391862_at	---	---	2.92207e-05	-1.8468
1383922_a_at	Naa10	N(alpha)-acetyltransferase 10, NatA catalytic subunit	2.92156e-05	-1.82715
1380805_at	---	---	2.91835e-05	-1.82547
1378732_at	---	---	2.90689e-05	-1.95056
1387982_at	Tlr4	toll-like receptor 4	2.89766e-05	1.8108
1397609_at	Traf4af1	TRAF4 associated factor 1	2.82277e-05	-2.81487
1385171_s_at	Smtnl2	smoothelin-like 2	2.80638e-05	2.12306
1376865_at	---	---	2.79889e-05	-2.62206
1388745_at	Sema4a	sema domain, immunoglobulin domain (Ig), transmembrane domain (TM) and short cytoplasmi	2.79173e-05	-2.81975
1397343_at	---	---	2.7838e-05	-2.07732
1390846_at	Col16a1	collagen, type XVI, alpha 1	2.70071e-05	-1.85368
1384882_at	Hectd2	HECT domain containing 2	2.70023e-05	-1.88868
1395828_at	Kif23	kinesin family member 23	2.69972e-05	-1.85621
1387434_at	Slc22a4	solute carrier family 22 (organic cation transporter), member 4	2.69591e-05	1.92089
1383659_a_at	---	---	2.69456e-05	-1.98392
1368192_at	Cxcr3	chemokine (C-X-C motif) receptor 3	2.6588e-05	-2.05255
1385017_at	Zfp770	zinc finger protein 770	2.65409e-05	2.3897
1378883_at	---	---	2.6353e-05	2.59205
1369583_at	Jdp2	Jun dimerization protein 2	2.63302e-05	2.06403
1391179_at	---	---	2.62142e-05	-2.30501
1396489_at	LOC100910561	uncharacterized LOC100910561	2.61453e-05	-2.59112
1379376_at	---	---	2.55863e-05	2.16582
1395010_at	---	---	2.55253e-05	-1.96617
1378687_at	---	---	2.53134e-05	-1.90565
1376384_at	Dusp19	dual specificity phosphatase 19	2.48683e-05	-1.80943
1392278_at	---	---	2.47866e-05	-1.99046
1383212_at	---	---	2.43618e-05	-1.82171
1390137_at	Traf4af1	TRAF4 associated factor 1	2.24689e-05	-2.49989
1384517_at	Zfp496	zinc finger protein 496	2.20738e-05	1.82432
1383002_at	Phf20l1	PHD finger protein 20-like 1	2.20476e-05	-1.94283
1383040_a_at	LOC100360384	Hypothetical protein LOC100360384	2.20448e-05	-1.81061
1373165_at	---	---	2.19555e-05	-1.82094
1377962_at	Mybl2	myeloblastosis oncogene-like 2	2.19468e-05	2.54277
1387506_at	Foxa3	forkhead box A3	2.18278e-05	-1.87641
1390591_at	Slc17a3	solute carrier family 17 (sodium phosphate), member 3	2.1715e-05	2.2721
1397567_at	---	---	2.16641e-05	-2.03156
1369488_at	Fut4	fucosyltransferase 4 (alpha (1,3) fucosyltransferase, myeloid-specific)	2.15459e-05	-2.01314
1396026_at	---	---	2.13439e-05	-2.40883
1391452_at	Zfp418	zinc finger protein 418	2.13094e-05	2.22494
1383112_at	Trps1	trichorhinophalangeal syndrome I	2.11961e-05	-2.5326
1397837_at	---	---	2.11689e-05	-2.17208
1370927_at	Col12a1	collagen, type XII, alpha 1	2.11573e-05	2.31966
1369169_at	Slc23a1	solute carrier family 23 (nucleobase transporters), member 1	2.08885e-05	-1.96492
1381748_at	Raph1	Ras association (RalGDS/AF-6) and pleckstrin homology domains 1	2.08386e-05	-1.87265
1370953_at	Ccdc58	coiled-coil domain containing 58	2.0785e-05	2.50825
1394459_at	FAM120C	family with sequence similarity 120C	2.07442e-05	-2.07493
1389253_at	Vnn1	vanin 1	2.02015e-05	-2.13513
1376174_at	Serpina11	serpin peptidase inhibitor, clade A, member 11	2.01329e-05	-3.31442
1374345_at	Psca	prostate stem cell antigen	2.00105e-05	-2.29826
1392742_at	---	---	1.98113e-05	2.23898
1388738_at	---	---	1.96807e-05	-2.09965
1375526_at	RGD1563438	similar to novel protein of unknown function (DUF423) family member	1.96216e-05	-2.00398
1380777_at	---	---	1.95805e-05	-1.89058
1371924_at	Olfml3	olfactomedin-like 3	1.93549e-05	-3.50964
1376738_at	Ttc23	tetratricopeptide repeat domain 23	1.8864e-05	-1.81938
1398732_at	---	---	1.86767e-05	-1.94027
1372746_at	RGD1566239	similar to RIKEN cDNA 2810428I15	1.85113e-05	3.95008
1368469_at	Aqp5	aquaporin 5	1.84373e-05	-2.29665
1381269_at	---	---	1.82685e-05	-1.99848
1397371_at	---	---	1.82649e-05	2.11841
1381826_at	LOC100909598	uncharacterized LOC100909598	1.8157e-05	-1.85662
1384319_at	---	---	1.81557e-05	1.91083
1390969_at	Kcne4	Potassium voltage-gated channel, Isk-related family, member 4	1.79805e-05	3.21314
1377804_at	Prtg	protogenin	1.78425e-05	-1.84516
1375194_at	---	---	1.77525e-05	-1.83447
1391656_at	Cpm	carboxypeptidase M	1.76864e-05	-2.72066
1387616_at	Pdgfc	platelet derived growth factor C	1.74592e-05	-1.81204
1381937_at	---	---	1.74137e-05	-2.65617
1396301_x_at	Afmid	arylformamidase	1.73882e-05	-2.59769
1383817_at	---	---	1.72659e-05	2.02486
1390724_at	---	---	1.71834e-05	-2.77259
1368091_at	Oplah	5-oxoprolinase (ATP-hydrolysing)	1.7154e-05	-1.88614
1380363_at	Klf7	Kruppel-like factor 7 (ubiquitous)	1.70328e-05	-2.17368
1393010_at	---	---	1.67132e-05	1.92118
1373584_at	Mb21d2	Mab-21 domain containing 2	1.6463e-05	2.15085
1392941_at	Hip1	huntingtin interacting protein 1	1.61516e-05	-1.98358
1377473_at	---	---	1.61252e-05	2.10592
1374874_at	RGD1561042	similar to RIKEN cDNA 5730509K17 gene	1.61109e-05	-2.21132
1385060_at	RGD1562342	similar to RIKEN cDNA 1110012D08	1.60367e-05	-2.53977
1391626_at	Mnd1	meiotic nuclear divisions 1 homolog (S. cerevisiae)	1.59358e-05	-1.86068
1387573_a_at	Nr5a2	nuclear receptor subfamily 5, group A, member 2	1.59053e-05	-1.85616
1381476_at	---	---	1.59053e-05	-2.17939
1377860_at	Ttc39b	tetratricopeptide repeat domain 39B	1.53555e-05	2.20974
1392626_at	Pkmyt1	protein kinase, membrane associated tyrosine/threonine 1	1.52478e-05	1.82722
1394502_at	LOC100362321	RCG43335-like	1.51761e-05	-1.99336
1377204_at	---	---	1.50925e-05	1.91718
1375436_at	Naprt1	nicotinate phosphoribosyltransferase domain containing 1	1.50108e-05	-1.94377
1393844_at	Mlf1ip	myeloid leukemia factor 1 interacting protein	1.49499e-05	1.98727
1383842_at	---	---	1.483e-05	-2.04995
1384417_at	Apoc4	apolipoprotein C-IV	1.47847e-05	-1.92129
1378605_at	Sigirr	single immunoglobulin and toll-interleukin 1 receptor (TIR) domain	1.45334e-05	-2.1328
1383826_at	Rab40b	Rab40b, member RAS oncogene family	1.4484e-05	3.3796
1387703_a_at	Usp2	ubiquitin specific peptidase 2	1.44149e-05	-1.83829
1397817_at	---	---	1.44031e-05	2.09763
1397304_at	Igtp	interferon gamma induced GTPase	1.4391e-05	-2.32594
1373950_at	Zfp496	zinc finger protein 496	1.3898e-05	1.86158
1391055_at	Snx5	Sorting nexin 5	1.38788e-05	-2.12187
1370081_a_at	Vegfa	vascular endothelial growth factor A	1.3878e-05	2.63511
1390512_at	---	---	1.36383e-05	-2.3078
1390700_s_at	Hdac10	histone deacetylase 10	1.3538e-05	-1.88175
1373084_at	Wdr20a	WD repeat domain 20a	1.34859e-05	1.83013
1386128_at	LOC100912012	tetranectin-like	1.3398e-05	-1.91242
1375475_at	---	---	1.337e-05	1.98836
1380699_at	---	---	1.32084e-05	1.86836
1382454_at	Cxcl9	chemokine (C-X-C motif) ligand 9	1.30831e-05	-3.10073
1373963_at	Hdhd3	haloacid dehalogenase-like hydrolase domain containing 3	1.30431e-05	-2.1132
1376816_at	---	---	1.29888e-05	1.88536
1369104_at	Prkaa1	protein kinase, AMP-activated, alpha 1 catalytic subunit	1.28419e-05	1.83076
1379584_at	---	---	1.28044e-05	-2.0618
1392301_at	Sh3tc1	SH3 domain and tetratricopeptide repeats 1	1.27522e-05	2.8048
1390626_at	---	---	1.27287e-05	-2.16771
1392653_at	LOC100910396	uncharacterized LOC100910396	1.27129e-05	-2.16288
1393727_at	---	---	1.25829e-05	-1.95032
1390285_at	Efcab4a /// LOC100911692	EF-hand calcium binding domain 4A /// EF-hand calcium-binding domain-containing protein	1.24739e-05	-1.96685
1380696_at	Fam102b	family with sequence similarity 102, member B	1.24645e-05	-7.73515
1380552_at	---	---	1.24598e-05	-1.80881
1393404_at	Rtn4rl1	reticulon 4 receptor-like 1	1.18884e-05	-2.51855
1395648_at	---	---	1.18356e-05	1.83127
1384239_at	Tbc1d8	TBC1 domain family, member 8	1.18223e-05	-1.88079
1386440_a_at	Galnt2	UDP-N-acetyl-alpha-D-galactosamine:polypeptide N-acetylgalactosaminyltransferase 2 (Gal	1.18223e-05	-1.84035
1383376_at	Dnajc30	DnaJ (Hsp40) homolog, subfamily C, member 30	1.16443e-05	-1.94551
1396701_at	---	---	1.16321e-05	-2.08511
1379818_at	RT1-EC2	RT1 class Ib, locus EC2	1.15444e-05	1.92662
1369866_at	Cym	chymosin	1.14509e-05	2.59534
1391629_at	---	---	1.13853e-05	-2.57961
1379591_at	---	---	1.13015e-05	-2.06399
1375367_at	Pdlim2	PDZ and LIM domain 2	1.12912e-05	-2.67715
1391245_at	Ng35	Ng35 pseudogene	1.12122e-05	-2.09224
1388267_a_at	Mt1a	metallothionein 1a	1.12122e-05	3.04026
1388433_at	Krt19	keratin 19	1.11139e-05	-3.08412
1385398_at	Zbtb7b	zinc finger and BTB domain containing 7B	1.1096e-05	2.47347
1379027_at	Wwc1	WW and C2 domain containing 1	1.1036e-05	-1.93886
1383395_at	Agmat	agmatine ureohydrolase (agmatinase)	1.09222e-05	-2.06909
1389432_at	Pbx2	pre-B-cell leukemia homeobox 2	1.08955e-05	-2.22059
1398456_a_at	---	---	1.08312e-05	-2.09448
1375000_at	---	---	1.07945e-05	-2.35393
1379404_at	---	---	1.07221e-05	-1.80389
1380209_at	---	---	1.06337e-05	-2.02366
1375040_at	Nfe2	nuclear factor, erythroid derived 2	1.06337e-05	-4.35813
1378537_at	---	---	1.04304e-05	2.36462
1390431_at	---	---	1.03676e-05	-1.83979
1393134_at	Sephs1	selenophosphate synthetase 1	1.02756e-05	-1.8126
1378886_x_at	Syne1	spectrin repeat containing, nuclear envelope 1	1.02597e-05	-1.81742
1372208_at	Ppp1r1b	protein phosphatase 1, regulatory (inhibitor) subunit 1B	1.02587e-05	-3.12234
1388859_at	Cby1	Chibby homolog 1 (Drosophila)	1.02041e-05	-2.10455
1368772_at	Slc4a3	solute carrier family 4 (anion exchanger), member 3	1.00507e-05	-1.8051
1380108_at	Wbp1	WW domain binding protein 1	1.00431e-05	-2.45309
1383399_at	Sv2a	synaptic vesicle glycoprotein 2a	9.96447e-06	-3.02131
1397653_at	---	---	9.79539e-06	-2.67441
1382718_at	Nfx1	Nuclear transcription factor, X-box binding 1	9.74264e-06	2.14488
1398233_at	---	---	9.73564e-06	-2.00754
1379854_at	Abhd5	abhydrolase domain containing 5	9.70893e-06	2.20861
1392575_at	Zfp654	zinc finger protein 654	9.59345e-06	1.89058
1372296_at	Sh3bgr	SH3 domain binding glutamic acid-rich protein	9.58779e-06	-2.61669
1393265_at	---	---	9.58441e-06	-2.06747
1378140_at	Arl11	ADP-ribosylation factor-like 11	9.52874e-06	2.50652
1383974_at	Elf5	E74-like factor 5	9.44943e-06	-2.14861
1391518_at	Cenpw	centromere protein W	9.42687e-06	-2.94021
1368097_a_at	Rtn1	reticulon 1	9.42292e-06	2.21249
1394699_at	---	---	9.3963e-06	-2.41368
1388206_a_at	Eif5 /// RGD1564400	eukaryotic translation initiation factor 5 /// similar to Eukaryotic translation initia	9.39334e-06	2.09208
1397207_at	Otud4	OTU domain containing 4	9.26667e-06	1.97527
1381058_at	---	---	9.17071e-06	-1.80489
1389612_at	Rcbtb2	regulator of chromosome condensation (RCC1) and BTB (POZ) domain containing protein 2	9.10968e-06	-2.19481
1377149_at	---	---	9.02996e-06	-1.8048
1384225_at	---	---	8.86668e-06	-2.68959
1377963_at	---	---	8.86434e-06	-1.95312
1369455_at	Abcg5	ATP-binding cassette, subfamily G (WHITE), member 5	8.83792e-06	-3.40642
1385191_at	---	---	8.81021e-06	-2.3592
1372551_at	Fastk	Fas-activated serine/threonine kinase	8.54799e-06	-1.92395
1398499_at	Syne1	spectrin repeat containing, nuclear envelope 1	8.54311e-06	-1.87369
1381097_at	---	---	8.49463e-06	1.90697
1372858_at	LOC100911740	uncharacterized LOC100911740	8.41103e-06	-2.88637
1376648_at	Mycn	v-myc myelocytomatosis viral related oncogene, neuroblastoma derived (avian)	8.41103e-06	-2.95867
1368587_at	Apoc1	apolipoprotein C-I	8.3907e-06	-2.59403
1374315_at	---	---	8.27325e-06	-2.10344
1385793_at	---	---	8.25496e-06	-2.02761
1381811_at	---	---	8.17708e-06	-1.94128
1387599_a_at	Nqo1	NAD(P)H dehydrogenase, quinone 1	8.16285e-06	1.88877
1394475_at	---	---	8.13506e-06	-2.1226
1380100_at	---	---	8.11444e-06	-1.90784
1377402_at	Cdk10	cyclin-dependent kinase 10	7.94076e-06	-2.06486
1392579_at	Obfc2a	oligonucleotide/oligosaccharide-binding fold containing 2A	7.92444e-06	2.04383
1379246_at	RGD1308742	similar to Complement C5 precursor	7.85999e-06	-4.17447
1397854_at	Dpf3	D4, zinc and double PHD fingers, family 3	7.83551e-06	-2.77471
1385334_at	---	---	7.82888e-06	-2.18309
1379607_at	---	---	7.68042e-06	-2.02385
1376572_a_at	Svil	supervillin	7.67508e-06	-1.91529
1393561_at	---	---	7.63763e-06	-2.48704
1391337_at	---	---	7.59395e-06	-2.27234
1392250_at	Anxa2	Annexin A2	7.59153e-06	2.77807
1372005_at	---	---	7.5894e-06	-1.95503
1385166_at	---	---	7.54247e-06	-2.82918
1371212_at	Nrg1	neuregulin 1	7.46328e-06	-2.01598
1390690_at	---	---	7.35861e-06	-1.81991
1391770_at	---	---	7.35204e-06	2.39697
1380295_at	---	---	7.3499e-06	1.85946
1394479_at	Afmid	arylformamidase	7.34362e-06	-2.46637
1382727_at	LOC100362342	rCG47764-like	7.24223e-06	-2.07521
1385181_at	---	---	7.23181e-06	-2.61193
1389395_at	Sepn1	selenoprotein N, 1	7.19599e-06	-2.24864
1375358_at	---	---	7.17393e-06	-2.24045
1385024_at	Cutc	cutC copper transporter homolog (E.coli)	7.1473e-06	-1.83155
1393135_at	---	---	7.07513e-06	1.98031
1378857_at	LOC680282	hypothetical protein LOC680282	6.86907e-06	-4.00605
1380118_at	Fdxacb1	ferredoxin-fold anticodon binding domain containing 1	6.84619e-06	-2.99527
1394599_at	Zxdc	ZXD family zinc finger C	6.77639e-06	2.31202
1372816_at	---	---	6.75873e-06	-1.85442
1397923_at	---	---	6.7567e-06	2.79469
1390536_at	---	---	6.70783e-06	-1.83984
1384962_at	Med1	mediator complex subunit 1	6.69223e-06	2.06513
1378420_at	---	---	6.67282e-06	-2.2391
1394184_at	---	---	6.65891e-06	-2.25611
1370830_at	Egfr	epidermal growth factor receptor	6.60349e-06	-2.5287
1389288_at	Ndufa2	NADH dehydrogenase (ubiquinone) 1 alpha subcomplex, 2	6.49647e-06	-1.81706
1370950_at	Ppap2b	phosphatidic acid phosphatase type 2B	6.49621e-06	-2.82767
1390743_at	---	---	6.47857e-06	1.96241
1385381_at	---	---	6.41916e-06	-2.00616
1373544_at	Cxcl9	chemokine (C-X-C motif) ligand 9	6.41916e-06	-3.22766
1375276_at	Timm17b	translocase of inner mitochondrial membrane 17 homolog B (yeast)	6.38403e-06	-2.47844
1370680_at	Stau2	staufen, RNA binding protein, homolog 2 (Drosophila)	6.29938e-06	-4.78441
1383928_a_at	LOC688310	similar to CG5500-PA	6.20138e-06	-1.94022
1374948_at	Tmem106a	transmembrane protein 106A	6.18777e-06	-1.93668
1384936_at	---	---	6.16137e-06	-2.28157
1397616_at	---	---	6.06147e-06	1.81846
1373338_at	---	---	6.04341e-06	-1.96936
1398255_at	Slc15a2	solute carrier family 15 (H+/peptide transporter), member 2	6.01891e-06	-2.55301
1384791_at	B3gnt2	UDP-GlcNAc:betaGal beta-1,3-N-acetylglucosaminyltransferase 2	5.92056e-06	2.25752
1380277_at	Rad51ap1	RAD51 associated protein 1	5.8619e-06	1.96745
1383041_x_at	LOC100360384	Hypothetical protein LOC100360384	5.81056e-06	-1.93529
1376073_at	Sel1l	sel-1 suppressor of lin-12-like (C. elegans)	5.78516e-06	1.81255
1380941_at	---	---	5.72788e-06	-2.26948
1382527_at	Plcxd2	phosphatidylinositol-specific phospholipase C, X domain containing 2	5.62444e-06	-2.01928
1376486_at	Sh3glb2	SH3-domain GRB2-like endophilin B2	5.62281e-06	-1.91355
1374586_at	Arl15	ADP-ribosylation factor-like 15	5.61955e-06	-2.27182
1376472_at	---	---	5.49966e-06	1.83967
1396265_at	---	---	5.46934e-06	-2.13994
1382295_at	---	---	5.31492e-06	1.99064
1391227_at	---	---	5.31264e-06	-2.12324
1388484_at	Ube2c	ubiquitin-conjugating enzyme E2C	5.29108e-06	-2.89497
1387811_at	Agt	angiotensinogen (serpin peptidase inhibitor, clade A, member 8)	5.28925e-06	-1.88332
1394820_at	Clpb	ClpB caseinolytic peptidase B homolog (E. coli)	5.28764e-06	-1.83821
1383311_at	Mtmr11	myotubularin related protein 11	5.23218e-06	-2.30791
1370708_a_at	Akr1c14	aldo-keto reductase family 1, member C14	5.1767e-06	-1.92681
1369380_at	Kif2c	kinesin family member 2C	5.12622e-06	-1.92548
1381206_at	Plcxd2	phosphatidylinositol-specific phospholipase C, X domain containing 2	5.11209e-06	-2.0441
1386274_at	Slc17a2	solute carrier family 17 (sodium phosphate), member 2	5.1047e-06	-1.81396
1373216_at	LOC691849	hypothetical protein LOC691849	5.07137e-06	-2.06355
1382544_at	---	---	5.05498e-06	3.28062
1376297_at	Arrdc1	arrestin domain containing 1	5.05448e-06	1.95365
1386718_at	Akr1c19	aldo-keto reductase family 1, member C19	5.03827e-06	2.18385
1375346_at	RGD1563941	similar to hypothetical protein FLJ20010	5.02997e-06	-3.03114
1375337_at	---	---	5.02997e-06	-1.85884
1367743_at	Pfkl	phosphofructokinase, liver	4.97397e-06	2.39176
1393687_at	---	---	4.91582e-06	-2.22043
1372256_at	Crip1	cysteine-rich protein 1 (intestinal)	4.91582e-06	-2.22427
1380248_at	Sema4g	sema domain, immunoglobulin domain (Ig), transmembrane domain (TM) and short cytoplasmi	4.91217e-06	-2.29384
1398920_at	LOC100294508	dyslexia susceptibility 2-like	4.89359e-06	-1.84767
1372736_at	Agl	amylo-alpha-1, 6-glucosidase, 4-alpha-glucanotransferase	4.88732e-06	-1.81762
1371194_at	Tnfaip6	tumor necrosis factor alpha induced protein 6	4.86269e-06	-1.95673
1369358_a_at	Hap1	huntingtin-associated protein 1	4.8599e-06	1.97358
1377849_at	Vcpip1	valosin containing protein (p97)/p47 complex interacting protein 1	4.83439e-06	1.81311
1372676_at	Fahd1	fumarylacetoacetate hydrolase domain containing 1	4.79282e-06	-1.8405
1387760_a_at	Onecut1	one cut homeobox 1	4.77526e-06	-2.17402
1380283_at	Tshz1	teashirt zinc finger homeobox 1	4.77308e-06	-1.98825
1378082_at	---	---	4.7448e-06	-3.16167
1384582_at	---	---	4.73402e-06	1.95795
1384742_at	Atrx	Alpha thalassemia/mental retardation syndrome X-linked	4.6407e-06	-2.08445
1381207_at	---	---	4.62327e-06	1.80809
1377147_at	Tbc1d7	TBC1 domain family, member 7	4.60945e-06	-2.13472
1373134_at	Fahd2a	fumarylacetoacetate hydrolase domain containing 2A	4.60398e-06	-2.1443
1382281_at	---	---	4.57344e-06	-2.26612
1384104_at	---	---	4.56364e-06	-2.60442
1395536_at	---	---	4.53686e-06	-1.9153
1389164_at	Herc3	hect domain and RLD 3	4.51144e-06	-1.94135
1379601_at	Alkbh5	alkB, alkylation repair homolog 5 (E. coli)	4.50746e-06	2.09909
1383447_at	Etv5	ets variant 5	4.50139e-06	1.88419
1376911_at	---	---	4.44945e-06	-2.94294
1380343_at	---	---	4.433e-06	-2.60023
1380437_at	---	---	4.42728e-06	-1.88766
1376772_at	---	---	4.42728e-06	-1.80472
1398708_at	---	---	4.35515e-06	-1.81486
1382385_at	Psmc6	proteasome (prosome, macropain) 26S subunit, ATPase, 6	4.35366e-06	1.93432
1386027_at	Rp2	retinitis pigmentosa 2 homolog (human)	4.35034e-06	-2.27434
1392795_at	---	---	4.35034e-06	3.16067
1383485_at	Mdm2	Mdm2 p53 binding protein homolog (mouse)	4.33653e-06	1.82801
1374677_at	Adssl1	adenylosuccinate synthase like 1	4.30269e-06	-2.69113
1379160_at	---	---	4.2944e-06	-1.96767
1389777_at	Ribc1	RIB43A domain with coiled-coils 1	4.29192e-06	-2.41158
1373722_at	Kif20a	kinesin family member 20A	4.28831e-06	-2.20213
1373091_at	Plagl2	pleiomorphic adenoma gene-like 2	4.25702e-06	1.83396
1391631_at	---	---	4.16941e-06	-2.75946
1390049_at	Fhl1	four and a half LIM domains 1	4.16587e-06	-1.97342
1370606_at	P2ry1	purinergic receptor P2Y, G-protein coupled, 1	4.13369e-06	-2.32837
1393003_at	---	---	4.13319e-06	-1.82049
1383087_at	---	---	4.1094e-06	2.11914
1385733_at	Exo1	exonuclease 1	4.10052e-06	1.80149
1380212_at	---	---	4.07769e-06	-2.70291
1370027_a_at	A1i3 /// Cpamd8 /// Mug1	alpha-1-inhibitor III /// C3 and PZP-like, alpha-2-macroglobulin domain containing 8 //	4.04471e-06	-4.30433
1388644_at	Mgll	Monoglyceride lipase	4.04471e-06	-2.03917
1382302_at	LOC100361923	zinc finger protein, subfamily 1A, 4	4.00977e-06	-1.81796
1382094_at	Ptprj	protein tyrosine phosphatase, receptor type, J	4.00118e-06	-1.83247
1387191_at	Pbsn	probasin	3.97142e-06	-2.48943
1392852_at	Smoc1	SPARC related modular calcium binding 1	3.93538e-06	-2.3534
AFFX_rat_5S_rRNA_at	---	---	3.92119e-06	2.25244
1398107_at	Ggct /// Ggctl1	gamma-glutamyl cyclotransferase /// gamma-glutamyl cyclotransferase-like 1	3.90234e-06	1.95279
1382284_at	Nek3	NIMA (never in mitosis gene a)-related kinase 3	3.89578e-06	-2.59104
1379357_at	---	---	3.86459e-06	2.09976
1395751_at	---	---	3.85966e-06	2.03557
1367850_at	Fcgr2a /// LOC100362543 /// LOC498276 /// LOC498277	Fc fragment of IgG, low affinity IIa, receptor (CD32) /// Low affinity immunoglobulin g	3.81986e-06	3.40645
1394243_at	RGD1559938 /// Sms	similar to spermine synthase /// spermine synthase	3.79276e-06	-1.8658
1379234_a_at	Cdc45	cell division cycle 45 homolog (S. cerevisiae)	3.78077e-06	2.0672
1382905_at	---	---	3.74487e-06	2.22404
1371005_at	Abcc1	ATP-binding cassette, subfamily C (CFTR/MRP), member 1	3.74185e-06	1.99742
1390320_at	---	---	3.73421e-06	1.94244
1383692_at	Prelid2	PRELI domain containing 2	3.70781e-06	2.03636
1369871_at	Areg	amphiregulin	3.66997e-06	-2.46789
1383941_at	LOC100365679	DENN/MADD domain containing 5B-like	3.66997e-06	1.89539
1393796_at	Cep152	centrosomal protein 152	3.62419e-06	2.24683
1384475_at	LOC100362836	rCG49027-like	3.61894e-06	-2.02799
1385200_at	Olfml2a	olfactomedin-like 2A	3.56658e-06	-1.856
1385464_at	Foxq1	forkhead box Q1	3.54024e-06	-2.32238
1380254_at	---	---	3.4924e-06	-4.54545
1377302_a_at	Mmaa	methylmalonic aciduria (cobalamin deficiency) cblA type	3.48046e-06	-1.9208
1374159_at	---	---	3.46978e-06	2.11343
1395791_at	Chpf2	chondroitin polymerizing factor 2	3.4342e-06	2.42363
1373008_x_at	Rtn4r	reticulon 4 receptor	3.4135e-06	3.24196
1390853_at	---	---	3.38554e-06	-2.004
1382434_at	Entpd5	ectonucleoside triphosphate diphosphohydrolase 5	3.38168e-06	2.82909
1393397_at	Cpa2	carboxypeptidase A2 (pancreatic)	3.37858e-06	-2.34754
1380747_at	---	---	3.37858e-06	-2.16999
1384242_at	---	---	3.35393e-06	-1.90908
1373570_at	Npepl1	aminopeptidase-like 1	3.3457e-06	-1.8836
1390426_at	Notch1	notch 1	3.34517e-06	-1.90553
1382500_at	---	---	3.32877e-06	1.85645
1390159_at	Rasgrp3	RAS guanyl releasing protein 3 (calcium and DAG-regulated)	3.32049e-06	-2.59699
1384273_at	Shpk	sedoheptulokinase	3.25374e-06	2.10022
1374042_at	Camkmt	calmodulin-lysine N-methyltransferase	3.24184e-06	-2.6359
1378739_at	Cidec	cell death-inducing DFFA-like effector c	3.22097e-06	-3.48669
1388836_at	Prkch	protein kinase C, eta	3.20016e-06	-1.943
1380216_at	Pikfyve	phosphoinositide kinase, FYVE finger containing	3.19781e-06	1.81339
1391291_at	---	---	3.18636e-06	1.90393
1384605_at	---	---	3.18068e-06	-1.96994
1397268_at	Slc17a4	solute carrier family 17 (sodium phosphate), member 4	3.17031e-06	2.00818
1370561_at	A3galt2	alpha 1,3-galactosyltransferase 2	3.1546e-06	-2.02384
1373194_at	Lyrm2	LYR motif containing 2	3.12464e-06	-1.90227
1384615_at	Luc7l3	LUC7-like 3 (S. cerevisiae)	3.12274e-06	1.88031
1396101_at	Stc1	stanniocalcin 1	3.11375e-06	2.41995
1382421_at	---	---	3.09389e-06	2.39561
1368259_at	Ptgs1	prostaglandin-endoperoxide synthase 1	3.08602e-06	2.28182
1384529_at	---	---	3.08117e-06	-5.3161
1395353_at	RGD1306148	similar to KIAA0368	3.07421e-06	1.89975
1380504_at	Acaa2	Acetyl-CoA acyltransferase 2	3.04154e-06	-2.64133
1384119_at	Mlh3	mutL homolog 3 (E. coli)	3.02867e-06	1.85474
1392125_at	---	---	3.0158e-06	-2.12637
1379850_at	Psmc6	proteasome (prosome, macropain) 26S subunit, ATPase, 6	3.01451e-06	1.99306
1396383_at	Aldh3b1	aldehyde dehydrogenase 3 family, member B1	3.01312e-06	-1.82312
1397583_at	---	---	2.99698e-06	-1.9432
1379313_at	---	---	2.99403e-06	-2.05632
1384948_at	---	---	2.98918e-06	-2.22933
1367940_at	Cxcr7	chemokine (C-X-C motif) receptor 7	2.95835e-06	-2.46695
1393899_at	Gmpr2	guanosine monophosphate reductase 2	2.94465e-06	-1.84171
1387025_at	Dync1i1	dynein cytoplasmic 1 intermediate chain 1	2.93744e-06	-3.43797
1367581_a_at	Spp1	secreted phosphoprotein 1	2.92939e-06	2.13055
1374575_at	Creb3l1	cAMP responsive element binding protein 3-like 1	2.92039e-06	-1.86373
1393151_at	Etnk1	ethanolamine kinase 1	2.91297e-06	-2.13018
1378467_at	---	---	2.88281e-06	-1.90783
1383063_a_at	---	---	2.86931e-06	-2.03427
1387966_at	Asrgl1	asparaginase like 1	2.85753e-06	-2.46683
1387116_at	Dnajb9	DnaJ (Hsp40) homolog, subfamily B, member 9	2.85374e-06	2.29239
1392720_at	Cyp4f17	cytochrome P450, family 4, subfamily f, polypeptide 17	2.84932e-06	-2.05705
1375959_at	Nkd1	naked cuticle homolog 1 (Drosophila)	2.84929e-06	-2.31513
1378855_a_at	LOC679974 /// LOC680282 /// Tceal3	similar to transcription elongation factor A (SII)-like 3 /// hypothetical protein LOC6	2.82686e-06	-2.87429
1385608_at	---	---	2.79835e-06	1.87012
1398963_at	Taf10	TAF10 RNA polymerase II, TATA box binding protein (TBP)-associated factor	2.7914e-06	-1.95317
1389469_at	Chd1l	chromodomain helicase DNA binding protein 1-like	2.72317e-06	-1.99568
1394999_at	Rab7b	Rab7b, member RAS oncogene family	2.71055e-06	1.99462
1387052_at	Gpt	glutamic-pyruvate transaminase (alanine aminotransferase)	2.70596e-06	-1.91172
1387188_at	Slc17a1	solute carrier family 17 (sodium phosphate), member 1	2.6925e-06	2.21514
1392820_at	---	---	2.68701e-06	-2.19846
1372422_at	Mmp24	Matrix metallopeptidase 24	2.68701e-06	-2.23381
1379815_at	Tcf7l2	transcription factor 7-like 2 (T-cell specific, HMG-box)	2.68263e-06	-2.29529
1375415_at	Lsm10	LSM10, U7 small nuclear RNA associated	2.67036e-06	-2.34366
1391606_at	---	---	2.6644e-06	-2.66391
1387453_at	Zbtb10	zinc finger and BTB domain containing 10	2.60159e-06	1.83874
1370088_at	Spa17	sperm autoantigenic protein 17	2.59909e-06	-2.5428
1392739_a_at	Eepd1	endonuclease/exonuclease/phosphatase family domain containing 1	2.59467e-06	1.80716
1388753_at	Sulf2	sulfatase 2	2.58018e-06	-1.98122
1381350_at	---	---	2.57642e-06	-3.29358
1368980_at	Plce1	phospholipase C, epsilon 1	2.57642e-06	-2.81114
1388803_at	Dhps	deoxyhypusine synthase	2.55521e-06	-1.80581
1398520_at	Plekhd1	pleckstrin homology domain containing, family D (with coiled-coil domains) member 1	2.51927e-06	-1.84205
1381902_at	Zfp292	zinc finger protein 292	2.50253e-06	1.85767
1374262_at	---	---	2.49401e-06	-2.4378
1382707_at	Rps6ka3	ribosomal protein S6 kinase polypeptide 3	2.47396e-06	1.80623
1368009_at	Gne	glucosamine (UDP-N-acetyl)-2-epimerase/N-acetylmannosamine kinase	2.46427e-06	-1.86323
1371412_a_at	Nrep	neuronal regeneration related protein	2.45774e-06	-2.86258
1385194_at	Rb1cc1	RB1-inducible coiled-coil 1	2.44713e-06	2.01468
1374249_at	RGD1304580	similar to Hypothetical protein MGC38513	2.43607e-06	-2.29347
1390625_at	RGD1304879	similar to Zinc finger protein 398 (Zinc finger DNA binding protein p52/p71)	2.39894e-06	2.19276
1396799_at	---	---	2.39757e-06	-2.73176
1398425_at	Fam110b	family with sequence similarity 110, member B	2.38622e-06	2.17759
1370943_at	Sult1c2 /// Sult1c2a	sulfotransferase family, cytosolic, 1C, member 2 /// sulfotransferase family, cytosolic	2.34252e-06	-2.36714
1371232_a_at	Vcan	versican	2.33693e-06	-4.85253
1376301_at	---	---	2.30911e-06	-2.1786
1379945_at	---	---	2.28415e-06	2.86031
1373212_at	Atp5s	ATP synthase, H+ transporting, mitochondrial Fo complex, subunit s (factor B)	2.28169e-06	-1.92652
1395628_at	---	---	2.25576e-06	-2.32399
1391228_at	Rsph1	radial spoke head 1 homolog (Chlamydomonas)	2.25576e-06	-2.22973
1390459_at	---	---	2.24297e-06	-1.99749
1399100_at	Ccnt2	cyclin T2	2.24297e-06	1.80974
1380522_at	---	---	2.23774e-06	-2.20419
1383169_at	---	---	2.23574e-06	-1.97874
1374924_at	LOC100910237	uncharacterized LOC100910237	2.2114e-06	-3.23554
1372750_at	---	---	2.20911e-06	-2.51633
1384296_at	---	---	2.18434e-06	1.84948
1393377_at	LOC100362836	rCG49027-like	2.16444e-06	-1.9006
1379021_a_at	---	---	2.14609e-06	-2.01198
1398516_at	Golt1a /// Kiss1	golgi transport 1A /// KiSS-1 metastasis-suppressor	2.13752e-06	-2.57314
1368704_a_at	Cspg5	chondroitin sulfate proteoglycan 5 (neuroglycan C)	2.12499e-06	-4.29391
1383973_at	RGD1559841	similar to expressed sequence AW413431	2.12499e-06	-2.07427
1369349_a_at	Cyct /// Pde11a	cytochrome c, testis /// phosphodiesterase 11A	2.12347e-06	-2.80768
1370831_at	Mgll	monoglyceride lipase	2.11835e-06	-2.4093
1389801_at	Fgfr4	fibroblast growth factor receptor 4	2.118e-06	-1.92546
1372556_at	Polr2l	polymerase (RNA) II (DNA directed) polypeptide L	2.10009e-06	-1.83311
1389470_at	Cfb	complement factor B	2.08393e-06	-3.1162
1387457_at	Dusp12	dual specificity phosphatase 12	2.08393e-06	1.90508
1383778_at	---	---	2.07492e-06	2.00405
1385841_at	---	---	2.06668e-06	-2.59316
1367974_at	Anxa3	annexin A3	2.06628e-06	-2.4399
1370881_at	Tst	thiosulfate sulfurtransferase	2.06437e-06	-1.80346
1369020_at	Slc5a5	solute carrier family 5 (sodium iodide symporter), member 5	2.02416e-06	-1.9556
1388011_a_at	Tgfb2	transforming growth factor, beta 2	1.99849e-06	-2.38472
1381775_at	RGD1566102	RGD1566102	1.99339e-06	-3.93066
1375857_at	Myof	myoferlin	1.99092e-06	-3.02495
1373114_at	---	---	1.98666e-06	-2.04188
1392725_at	A2ld1	AIG2-like domain 1	1.98013e-06	-1.8098
1382158_at	Zfp202	zinc finger protein 202	1.97824e-06	-1.83057
1394160_at	Tmem2	transmembrane protein 2	1.95047e-06	-2.05395
1372590_at	C1qtnf1	C1q and tumor necrosis factor related protein 1	1.9411e-06	-2.60111
1381919_at	Hps6	Hermansky-Pudlak syndrome 6	1.89197e-06	1.87844
1368288_at	Gc	group specific component	1.8816e-06	-1.85811
1385482_at	---	---	1.86667e-06	-2.02813
1393965_at	---	---	1.8582e-06	-1.86949
1389542_at	Cenpe	centromere protein E	1.84203e-06	-2.42304
1391901_at	---	---	1.83346e-06	-1.84122
1391202_at	---	---	1.83286e-06	-2.22097
1397468_at	Hsdl2	hydroxysteroid dehydrogenase like 2	1.83269e-06	-2.25067
1379496_at	---	---	1.81629e-06	1.8202
1374492_at	---	---	1.79938e-06	1.87477
1395183_at	---	---	1.78223e-06	1.85657
1394109_at	---	---	1.75119e-06	-2.0164
1381515_at	---	---	1.74481e-06	-2.06969
1373193_at	LOC100912357	uncharacterized LOC100912357	1.74427e-06	-1.89258
1397708_at	LOC288978	hypothetical LOC288978	1.74399e-06	-2.32208
1370539_at	Rab8b	RAB8B, member RAS oncogene family	1.74316e-06	-1.80021
1397596_at	Trim2	tripartite motif-containing 2	1.73734e-06	-3.73919
1379939_a_at	RGD1306063	Similar to HT021	1.73268e-06	-2.15098
1382163_at	Gata3	GATA binding protein 3	1.72699e-06	2.15363
1389905_at	---	---	1.72383e-06	-3.08291
1368241_a_at	Flot1	flotillin 1	1.70943e-06	-1.94587
1382458_at	---	---	1.7021e-06	-2.05451
1369989_at	Pnpo	pyridoxine 5'-phosphate oxidase	1.69036e-06	-1.99067
1374954_at	Hdac11	histone deacetylase 11	1.69036e-06	-1.80207
1393943_at	---	---	1.69036e-06	-3.22448
1378446_at	LOC100911136	uncharacterized LOC100911136	1.67872e-06	-1.90879
1380425_at	---	---	1.66822e-06	-2.73076
1370331_at	Il11ra1	interleukin 11 receptor, alpha chain 1	1.66066e-06	-1.84614
1384112_at	---	---	1.65797e-06	-1.91478
1374527_at	Echdc2	enoyl CoA hydratase domain containing 2	1.65184e-06	-2.48422
1392440_at	---	---	1.63714e-06	2.83647
1394420_at	---	---	1.63703e-06	-2.12319
1372403_at	Uaca	uveal autoantigen with coiled-coil domains and ankyrin repeats	1.6362e-06	1.90307
1389159_at	---	---	1.62897e-06	-2.04691
1376109_at	---	---	1.59749e-06	-2.13501
1381708_at	Zfyve1	Zinc finger, FYVE domain containing 1	1.56916e-06	2.35704
1390204_at	---	---	1.56817e-06	-2.3515
1380574_at	---	---	1.56089e-06	-2.77918
1380332_at	---	---	1.55932e-06	-2.04653
1381121_at	---	---	1.54542e-06	2.73469
1368707_at	Itih4	inter-alpha-trypsin inhibitor heavy chain family, member 4	1.54028e-06	-2.9942
1377967_at	Cdt1	chromatin licensing and DNA replication factor 1	1.51129e-06	2.22398
1392666_at	---	---	1.50947e-06	-3.05986
1382050_at	---	---	1.50947e-06	-2.2284
1384924_at	Prnd	prion protein 2 (dublet)	1.50855e-06	-3.01421
1396262_at	Nampt	nicotinamide phosphoribosyltransferase	1.50853e-06	2.92636
1389885_at	Limd2	LIM domain containing 2	1.50047e-06	-2.34707
1367842_at	Apbb1	amyloid beta (A4) precursor protein-binding, family B, member 1 (Fe65)	1.48785e-06	-2.29775
1395783_at	---	---	1.48326e-06	1.87152
1377979_at	---	---	1.4748e-06	-2.10223
1393025_at	RGD1560175	similar to hypothetical protein KIAA2018	1.45021e-06	1.89938
1371076_at	Cyp2b1 /// Cyp2b2 /// LOC100362704	cytochrome P450, family 2, subfamily b, polypeptide 1 /// cytochrome P450, family 2, su	1.44458e-06	-2.76524
1379258_at	Klhl5	kelch-like 5 (Drosophila)	1.44099e-06	-2.00038
1388010_at	LOC100310874	antisense RNA overlapping MCH	1.43535e-06	-2.26237
1371807_at	RGD1311605	similar to apoptosis related protein APR-3; p18 protein	1.43387e-06	-2.10113
1383055_at	---	---	1.43379e-06	-2.35988
1368700_at	Plcl1	phospholipase C-like 1	1.43319e-06	-3.45908
1386212_at	Spta1	spectrin, alpha, erythrocytic 1 (elliptocytosis 2)	1.42808e-06	2.78911
1374529_at	---	---	1.42808e-06	-2.82665
1373478_at	---	---	1.42808e-06	-2.2815
1384036_s_at	---	---	1.41981e-06	-2.5903
1374252_at	Cntrl	centriolin	1.41354e-06	-2.14458
1375278_at	Trim2	tripartite motif-containing 2	1.41354e-06	-3.38971
1370836_at	Serpina4	serine (or cysteine) proteinase inhibitor, clade A (alpha-1 antiproteinase, antitrypsin	1.40052e-06	-2.06597
1394207_at	---	---	1.38733e-06	-2.06218
1377461_at	LOC100911534	uncharacterized LOC100911534	1.37847e-06	1.99443
1379696_at	---	---	1.37302e-06	-1.90366
1394573_at	---	---	1.37302e-06	-2.09021
1370842_at	Bckdk	branched chain ketoacid dehydrogenase kinase	1.36297e-06	-2.455
1369813_at	Dnajc5	DnaJ (Hsp40) homolog, subfamily C, member 5	1.354e-06	1.83334
1378910_at	---	---	1.35356e-06	3.80561
1396215_at	---	---	1.34259e-06	-2.32834
1376465_at	---	---	1.33788e-06	-2.08374
1372931_at	Praf2	PRA1 domain family, member 2	1.33599e-06	-1.94295
1368659_at	Agxt2	alanine-glyoxylate aminotransferase 2	1.33581e-06	-3.24169
1377359_at	Slc10a3	solute carrier family 10 (sodium/bile acid cotransporter family), member 3	1.33137e-06	-1.83117
1387336_at	Nat8	N-acetyltransferase 8	1.33137e-06	-3.29632
1379073_at	Slc25a23	solute carrier family 25 (mitochondrial carrier; phosphate carrier), member 23	1.32648e-06	-2.15131
1390916_at	Hm13	histocompatibility 13	1.3251e-06	-2.08888
1391861_at	Txlnb	taxilin beta	1.32396e-06	-2.50333
1377890_at	LOC689574	Hypothetical protein LOC689574	1.31705e-06	-2.30378
1382173_at	---	---	1.31518e-06	-3.05966
1388140_at	Rab13	RAB13, member RAS oncogene family	1.31379e-06	-2.04538
1383074_at	Man2a1	mannosidase, alpha, class 2A, member 1	1.3127e-06	4.67233
1377702_at	Lpar6	lysophosphatidic acid receptor 6	1.30776e-06	-2.99669
1388617_at	Bphl	biphenyl hydrolase-like (serine hydrolase)	1.30595e-06	-3.09056
1389496_at	Akap7	A kinase (PRKA) anchor protein 7	1.30387e-06	-4.48631
1393893_at	Morn5	MORN repeat containing 5	1.3032e-06	-2.36907
1376837_at	H6pd	hexose-6-phosphate dehydrogenase (glucose 1-dehydrogenase)	1.29613e-06	-1.81978
1382014_at	Tprkb	Tp53rk binding protein	1.28234e-06	-2.10884
1375014_at	Arl4c-ps1	ADP-ribosylation factor-like 4C, pseudogene 1	1.26357e-06	-1.82016
1388054_a_at	Vcan	versican	1.26175e-06	-4.81723
1372657_at	Tmem106c	transmembrane protein 106C	1.25133e-06	-1.98925
1391643_at	---	---	1.25037e-06	-1.82323
1374181_at	Rbmx	RNA binding motif protein, X-linked	1.25007e-06	-2.33745
1382452_at	Sdpr	serum deprivation response	1.24385e-06	-2.19748
1392238_at	---	---	1.24004e-06	-2.58788
1376124_at	Iqub	IQ motif and ubiquitin domain containing	1.23963e-06	2.2869
1376659_at	Nubpl	nucleotide binding protein-like	1.23857e-06	-2.06103
1374209_at	Erlin2	ER lipid raft associated 2	1.23556e-06	-1.90418
1392044_at	---	---	1.2241e-06	-1.91095
1398392_at	---	---	1.2145e-06	-2.16348
1370060_at	Slc25a11	solute carrier family 25 (mitochondrial carrier; oxoglutarate carrier), member 11	1.2145e-06	-2.0397
1390126_at	LOC679342	hypothetical protein LOC679342	1.21003e-06	1.98881
1367907_a_at	Cltb	clathrin, light chain B	1.19646e-06	1.84059
1374416_at	Chchd8	coiled-coil-helix-coiled-coil-helix domain containing 8	1.19526e-06	-2.26047
1371816_at	Zcchc3	zinc finger, CCHC domain containing 3	1.19038e-06	1.87801
1384175_at	Efna4	ephrin A4	1.18656e-06	-1.82686
1373972_at	LOC685707	Similar to neuron navigator 1	1.1797e-06	-2.25165
1392793_at	LOC100911990	uncharacterized LOC100911990	1.17694e-06	-2.75422
1379386_at	Gtse1	G-2 and S-phase expressed 1	1.17694e-06	-1.8295
1387280_a_at	Slc7a5	solute carrier family 7 (amino acid transporter light chain, L system), member 5	1.16981e-06	1.88982
1387187_a_at	Nat1 /// Nat2	N-acetyltransferase 1 /// N-acetyltransferase 2	1.16651e-06	-3.26422
1375577_at	---	---	1.14322e-06	1.83421
1375796_at	Igtp /// LOC100362733	interferon gamma induced GTPase /// rCG32755-like	1.13788e-06	-2.74388
1383164_at	Arhgef26	Rho guanine nucleotide exchange factor (GEF) 26	1.13616e-06	-1.9637
1389371_at	---	---	1.13019e-06	-2.28315
1382519_at	Lnp	Limb and neural patterns	1.12941e-06	2.39267
1388374_at	---	---	1.09982e-06	-2.1686
1373890_at	Chchd5	coiled-coil-helix-coiled-coil-helix domain containing 5	1.08921e-06	-1.83585
1398956_at	---	---	1.07601e-06	-1.90574
1389107_at	Cgnl1	cingulin-like 1	1.07202e-06	-2.41548
1385616_a_at	Asf1a	ASF1 anti-silencing function 1 homolog A (S. cerevisiae)	1.06687e-06	2.18145
1373230_at	Nudt18	nudix (nucleoside diphosphate linked moiety X)-type motif 18	1.06021e-06	-2.73882
1372378_at	Dis3l2	DIS3 mitotic control homolog (S. cerevisiae)-like 2	1.05935e-06	-1.83625
1379235_x_at	Cdc45	cell division cycle 45 homolog (S. cerevisiae)	1.05935e-06	1.94921
1387454_at	Fam129a	family with sequence similarity 129, member A	1.03277e-06	-4.1413
1375130_at	Zfand5	Zinc finger, AN1-type domain 5	1.0278e-06	2.10098
1370445_at	Pla1a	phospholipase A1 member A	1.01723e-06	-1.90235
1368814_at	Aldh6a1	aldehyde dehydrogenase 6 family, member A1	1.01302e-06	-1.83031
1391338_at	Eid2b	EP300 interacting inhibitor of differentiation 2B	1.01257e-06	-2.29074
1368130_at	Aldh3a1	aldehyde dehydrogenase 3 family, member A1	1.01253e-06	2.89346
1385923_at	Id4	Inhibitor of DNA binding 4	1.01115e-06	-2.63567
1393673_at	Sdr39u1	short chain dehydrogenase/reductase family 39U, member 1	1.00952e-06	-2.44208
1384092_at	---	---	1.00539e-06	-2.03106
1368550_at	Foxq1	forkhead box Q1	9.98238e-07	-2.29945
1383403_at	LOC678772	similar to O-acetyltransferase	9.98238e-07	-3.78703
1372418_at	RGD1560859	similar to 2300003P22Rik protein	9.96332e-07	-2.31152
1371462_at	Igfbp4	insulin-like growth factor binding protein 4	9.92451e-07	-1.82052
1384887_at	LOC100911506	uncharacterized LOC100911506	9.92451e-07	-2.64223
1377190_at	Fam65b	Family with sequence similarity 65, member B	9.92451e-07	-2.7772
1368431_at	Hpn	hepsin	9.90194e-07	-1.87886
1381130_at	Mcm8	minichromosome maintenance complex component 8	9.88442e-07	1.89365
1379049_a_at	LOC100912074	uncharacterized LOC100912074	9.85535e-07	-2.20094
1389402_at	Csrnp1	cysteine-serine-rich nuclear protein 1	9.85535e-07	1.85093
1393932_at	Samd8	sterile alpha motif domain containing 8	9.85535e-07	1.93215
1398612_at	Akr1c12	aldo-keto reductase family 1, member C12	9.85227e-07	2.09841
1395928_at	---	---	9.79652e-07	-1.85547
1386899_at	Ctsh	cathepsin H	9.78537e-07	-1.92108
1380525_at	Arse	arylsulfatase E (chondrodysplasia punctata 1)	9.73894e-07	-1.9719
1392592_at	---	---	9.73009e-07	-2.15806
1386911_at	Atp1a2	ATPase, Na+/K+ transporting, alpha 2 polypeptide	9.67747e-07	-3.17652
1398246_s_at	Fcgr2a /// LOC498276 /// LOC498277	Fc fragment of IgG, low affinity IIa, receptor (CD32) /// Fc gamma receptor II beta ///	9.59005e-07	2.72697
1379825_at	LOC100362836	rCG49027-like	9.5701e-07	-1.90714
1387172_a_at	Tgfb2	transforming growth factor, beta 2	9.54809e-07	-2.40556
1372585_at	LOC100910973	uncharacterized LOC100910973	9.4949e-07	-2.35271
1384236_at	LOC100362555	androgen down regulated in mouse prostate	9.46985e-07	-2.93965
1382428_at	Tasp1	taspase, threonine aspartase 1	9.44967e-07	-2.15565
1376526_at	---	---	9.39294e-07	3.85317
1396205_at	---	---	9.38578e-07	-4.16706
1393464_at	RGD1311251	similar to RIKEN cDNA 4930550C14	9.29191e-07	-1.86825
1372860_at	Lhpp	phospholysine phosphohistidine inorganic pyrophosphate phosphatase	9.27302e-07	-2.11263
1396558_at	---	---	9.25926e-07	-2.10075
1372281_at	Lyplal1	lysophospholipase-like 1	9.19124e-07	-1.94036
1389682_at	Chac2	ChaC, cation transport regulator homolog 2 (E. coli)	9.15317e-07	-2.12887
1387260_at	Klf4	Kruppel-like factor 4 (gut)	9.10646e-07	2.01613
1383230_at	RGD1311078	LOC360664	9.10502e-07	-2.3474
1373513_at	---	---	8.99807e-07	3.08851
1393654_at	Neil1	nei endonuclease VIII-like 1 (E. coli)	8.95943e-07	-2.82123
1369473_at	Pgm1	phosphoglucomutase 1	8.94372e-07	2.13527
1398736_at	---	---	8.92355e-07	1.82938
1384017_at	---	---	8.91462e-07	-2.27947
1372482_at	Slc39a13	solute carrier family 39 (zinc transporter), member 13	8.84119e-07	-1.96349
1396029_at	---	---	8.79432e-07	-1.82609
1377437_at	Veph1	ventricular zone expressed PH domain homolog 1 (zebrafish)	8.61732e-07	-2.58739
1395301_x_at	LOC685157 /// LOC685438	similar to paired immunoglobin-like type 2 receptor beta /// similar to paired immunogl	8.57566e-07	3.14865
1391611_at	Kif12	kinesin family member 12	8.50907e-07	-3.07289
1379323_at	Tmem203	transmembrane protein 203	8.50069e-07	-2.49868
1391286_at	---	---	8.46881e-07	2.12289
1378124_at	Ppm1b	protein phosphatase, Mg2+/Mn2+ dependent, 1B	8.45913e-07	1.85099
1371324_at	Sf3b5	splicing factor 3b, subunit 5	8.45913e-07	-1.95898
1376007_at	---	---	8.44478e-07	-1.91759
1371795_at	Cyb5b	Cytochrome b5 type B (outer mitochondrial membrane)	8.4205e-07	-2.82779
AFFX_Rat_beta-actin_5_at	---	---	8.39494e-07	-1.95699
1393822_at	Tmcc3	transmembrane and coiled-coil domain family 3	8.3711e-07	-2.45453
1383229_at	Abca7	ATP-binding cassette, subfamily A (ABC1), member 7	8.25999e-07	-2.38434
1370682_at	Lilrb3l	leukocyte immunoglobulin-like receptor, subfamily B (with TM and ITIM domains), member	8.25428e-07	2.96683
1394683_at	---	---	8.25069e-07	1.93674
1377172_at	Gpsm2	G-protein signaling modulator 2	8.24174e-07	-2.94836
1368960_at	Lgals8	lectin, galactoside-binding, soluble, 8	8.22232e-07	1.94541
1389429_at	---	---	8.17867e-07	-2.4312
1374417_at	Nrbp2	nuclear receptor binding protein 2	8.10917e-07	-3.49655
1380271_at	Gnb1l	guanine nucleotide binding protein (G protein), beta polypeptide 1-like	8.01487e-07	2.09255
1369682_at	Hnf1b	HNF1 homeobox B	8.00103e-07	-1.82336
1389004_at	Josd2	Josephin domain containing 2	7.9745e-07	-1.81845
1388600_at	---	---	7.96269e-07	-3.9505
1377116_at	---	---	7.86889e-07	-2.1678
1387886_at	Prelp	proline/arginine-rich end leucine-rich repeat protein	7.86889e-07	-4.77624
1373150_at	Comtd1	catechol-O-methyltransferase domain containing 1	7.86835e-07	-2.0727
1386073_at	Psmd14	Proteasome (prosome, macropain) 26S subunit, non-ATPase, 14	7.83325e-07	2.29285
1378397_at	---	---	7.80263e-07	-1.93052
1382313_at	---	---	7.74118e-07	-1.93612
1374510_at	---	---	7.72649e-07	-2.46087
1373945_at	Celf5	CUGBP, Elav-like family member 5	7.69315e-07	-2.08785
1370295_at	Nme1	non-metastatic cells 1, protein (NM23A) expressed in	7.6735e-07	-1.85089
1370802_at	Itgb5	integrin, beta 5	7.66449e-07	-1.90668
1398042_at	---	---	7.59198e-07	-2.36375
1375120_at	Id4	inhibitor of DNA binding 4	7.58238e-07	-2.12986
1386884_at	Htra1	HtrA serine peptidase 1	7.52746e-07	-4.11558
1375302_at	Zbtb4	zinc finger and BTB domain containing 4	7.48575e-07	-2.13494
1391987_at	---	---	7.46477e-07	2.05558
1373524_at	---	---	7.36505e-07	-3.32567
1372172_at	Nphp1	nephronophthisis 1 (juvenile) homolog (human)	7.36505e-07	-2.20821
1389066_at	Rcan2	regulator of calcineurin 2	7.35536e-07	2.05353
1393919_at	Sgms2	sphingomyelin synthase 2	7.3244e-07	2.1086
1369185_a_at	Syt7	synaptotagmin VII	7.27637e-07	-3.55801
1372013_at	Ifitm1	interferon induced transmembrane protein 1	7.27637e-07	-2.8689
1397349_at	Ubxn8	UBX domain protein 8	7.27637e-07	2.12321
1377550_at	Slc25a23	solute carrier family 25 (mitochondrial carrier; phosphate carrier), member 23	7.27233e-07	-2.51229
1398647_at	---	---	7.23008e-07	-2.02711
1378173_at	---	---	7.20094e-07	-2.53085
1385503_at	LOC678772	similar to O-acetyltransferase	7.20094e-07	-2.96187
1396933_s_at	Akr1c14	aldo-keto reductase family 1, member C14	7.20032e-07	-1.88218
1394432_at	Zfyve1	zinc finger, FYVE domain containing 1	7.18572e-07	2.03838
1390885_at	---	---	7.18544e-07	-1.88402
1390384_at	H2afx	H2A histone family, member X	7.17318e-07	-1.8703
1376042_at	Tsr2	TSR2, 20S rRNA accumulation, homolog (S. cerevisiae)	7.04699e-07	1.90686
1376194_at	---	---	7.04525e-07	-1.8887
1383776_at	---	---	7.0192e-07	-1.89875
1369304_at	Pts	6-pyruvoyl-tetrahydropterin synthase	7.00499e-07	-3.10264
1392847_at	Cbll1	Cas-Br-M (murine) ecotropic retroviral transforming sequence-like 1	6.96361e-07	2.46763
1368092_at	Fah	fumarylacetoacetate hydrolase	6.96351e-07	-2.21543
1391359_at	---	---	6.92632e-07	-3.11238
1379990_at	---	---	6.92129e-07	6.13223
1390878_at	LOC681309	similar to Thrombospondin-3 precursor	6.88651e-07	-2.68344
1390024_at	---	---	6.88525e-07	-2.21434
1379853_at	Hspb11	heat shock protein family B (small), member 11	6.87983e-07	-2.267
1382031_at	---	---	6.84168e-07	-4.00932
1375739_at	Ehd4	EH-domain containing 4	6.78752e-07	1.96974
1379371_at	---	---	6.75657e-07	2.02565
1383088_at	Lipt2	lipoyl(octanoyl) transferase 2 (putative)	6.75657e-07	-1.86648
1397772_at	---	---	6.72035e-07	-3.15716
1383305_at	---	---	6.72035e-07	1.84533
1374350_at	---	---	6.71409e-07	-1.8298
1396821_at	---	---	6.709e-07	-2.66627
1388276_at	LOC679994	similar to histone 1, H2ai	6.709e-07	2.04172
1393641_at	Blnk	B-cell linker	6.709e-07	-1.98609
1381489_at	---	---	6.68027e-07	-3.62726
1386016_at	Hspb11	heat shock protein family B (small), member 11	6.56305e-07	-1.96499
1376169_at	---	---	6.53009e-07	-2.26285
1392105_at	---	---	6.53009e-07	-2.57511
1391349_at	Sars	seryl-tRNA synthetase	6.52804e-07	1.87114
1378369_at	Dact1	dapper, antagonist of beta-catenin, homolog 1 (Xenopus laevis)	6.49292e-07	-2.72465
1384285_at	2013-03-03	membrane-associated ring finger (C3HC4) 3	6.49292e-07	2.54692
1379941_at	Vps13c	vacuolar protein sorting 13 homolog C (S. cerevisiae)	6.49292e-07	-1.92962
1379375_at	Pdgfa	Platelet-derived growth factor alpha polypeptide	6.44054e-07	-2.54043
1376887_at	Zfp445	zinc finger protein 445	6.43318e-07	1.82603
1373082_at	Pkia	Protein kinase (cAMP-dependent, catalytic) inhibitor alpha	6.41638e-07	-3.95759
1377020_at	Atp6v0a2	ATPase, H+ transporting, lysosomal V0 subunit A2	6.38904e-07	1.94669
1398376_at	LOC100365921 /// LOC100911275	rCG31672-like /// uncharacterized LOC100911275	6.38673e-07	1.88105
1369086_a_at	Cacna1d	calcium channel, voltage-dependent, L type, alpha 1D subunit	6.34663e-07	-3.5489
1388265_x_at	Vcan	versican	6.3348e-07	-4.38012
1388062_at	Mapk15	mitogen-activated protein kinase 15	6.27134e-07	-2.54719
1386908_at	Glrx	glutaredoxin (thioltransferase)	6.25533e-07	-2.05281
1399004_at	LOC100910944 /// Romo1	reactive oxygen species modulator 1-like /// reactive oxygen species modulator 1	6.22711e-07	-2.04038
1370054_at	Cdkn2c	cyclin-dependent kinase inhibitor 2C (p18, inhibits CDK4)	6.19161e-07	-1.88426
1376095_at	---	---	6.18944e-07	-1.83975
1386149_at	---	---	6.16177e-07	2.07393
1372741_at	Sccpdh	saccharopine dehydrogenase (putative)	6.1126e-07	2.76409
1382059_at	Fbxo30	F-box protein 30	6.1126e-07	3.32319
1388896_at	Usp33	ubiquitin specific peptidase 33	6.10376e-07	1.98969
1393581_at	Aspm	asp (abnormal spindle) homolog, microcephaly associated (Drosophila)	6.09007e-07	-1.94977
1380082_at	---	---	6.06962e-07	-2.29477
1368131_at	Capn6	calpain 6	6.05207e-07	-2.60484
1395523_at	---	---	6.05207e-07	-1.9782
1380285_at	Chrd	chordin	6.04195e-07	-2.44626
1378413_at	---	---	6.04195e-07	-2.60247
1381124_at	---	---	6.02244e-07	-2.11196
1372883_at	Cenpb	centromere protein B	6.01083e-07	-1.92843
1377921_at	Etnk2	ethanolamine kinase 2	5.97973e-07	-2.0115
1398227_at	---	---	5.96345e-07	-1.88928
1398500_at	---	---	5.96091e-07	-2.10783
1392562_at	Mzt2b	mitotic spindle organizing protein 2B	5.95979e-07	-2.16018
1377904_at	---	---	5.86047e-07	-2.19371
1398727_at	---	---	5.80623e-07	-3.05088
1394290_at	---	---	5.78509e-07	2.0502
1381852_at	RGD1559459	similar to Expressed sequence AI788959	5.7689e-07	-1.82747
1397182_at	Fbln5 /// Trip11	fibulin 5 /// thyroid hormone receptor interactor 11	5.74547e-07	2.16206
1379967_at	Zfp367	zinc finger protein 367	5.71826e-07	2.56251
1372193_at	Impact	imprinted and ancient	5.71653e-07	1.85002
1389186_at	---	---	5.71653e-07	-2.96453
1377404_at	Stc1	stanniocalcin 1	5.66853e-07	3.28399
1379439_at	Zbtb44	zinc finger and BTB domain containing 44	5.66128e-07	1.82306
1380903_at	LOC691170	similar to zinc finger protein 84 (HPF2)	5.63908e-07	-1.91454
1373574_at	Cnpy4	canopy 4 homolog (zebrafish)	5.60945e-07	-2.00152
1391661_at	Gk	glycerol kinase	5.50897e-07	-2.57517
1392708_at	Stard6	StAR-related lipid transfer (START) domain containing 6	5.46567e-07	-2.04815
1379326_at	RGD1305679	similar to 9530008L14Rik protein	5.43775e-07	-2.60588
1393516_at	---	---	5.4155e-07	-2.97766
1376453_at	---	---	5.36763e-07	-2.88979
1368266_at	Arg1	arginase, liver	5.33685e-07	-2.54003
1390836_at	LOC100912991	uncharacterized LOC100912991	5.33685e-07	1.80628
1382581_at	Ehf	ets homologous factor	5.33685e-07	-3.12404
1368651_at	Pklr	pyruvate kinase, liver and RBC	5.33626e-07	-2.23074
1381986_at	---	---	5.27672e-07	-2.63693
1378507_at	---	---	5.22239e-07	2.57755
1376047_at	Papss2	3'-phosphoadenosine 5'-phosphosulfate synthase 2	5.19012e-07	-1.91952
1370129_at	Mgea5	meningioma expressed antigen 5 (hyaluronidase)	5.18527e-07	1.95694
1387234_at	Azgp1	alpha-2-glycoprotein 1, zinc-binding	5.18086e-07	-3.5114
1371062_at	Aldh5a1	aldehyde dehydrogenase 5 family, member A1	5.17315e-07	-2.24848
1375009_at	Nudt14	nudix (nucleoside diphosphate linked moiety X)-type motif 14	5.1386e-07	-2.3997
1369238_at	Inhbe	inhibin beta E	5.09042e-07	2.11393
1378055_at	---	---	5.06903e-07	2.3553
1379369_at	Prickle1	prickle homolog 1 (Drosophila)	5.05245e-07	2.41666
1377859_s_at	Prdm2	PR domain containing 2, with ZNF domain	5.03569e-07	3.27464
1390421_at	Hoga1	4-hydroxy-2-oxoglutarate aldolase 1	5.00773e-07	-1.90686
1369958_at	Rhob	ras homolog gene family, member B	4.96408e-07	-2.0782
1388799_at	Klhl7	kelch-like 7 (Drosophila)	4.94068e-07	-1.87922
1374596_at	RGD1309594	similar to RIKEN cDNA 1810043G02; DNA segment, Chr 10, Johns Hopkins University 13, exp	4.9155e-07	-1.919
1387283_at	Mx2	myxovirus (influenza virus) resistance 2	4.9066e-07	-2.22859
1384184_at	---	---	4.8916e-07	-3.76269
1397766_at	---	---	4.88764e-07	2.17711
1390455_at	Abhd2	abhydrolase domain containing 2	4.88764e-07	2.91887
1382099_at	Vps26a	vacuolar protein sorting 26 homolog A (S. pombe)	4.87892e-07	2.01652
1374472_at	Vps37a	vacuolar protein sorting 37 homolog A (S. cerevisiae)	4.87525e-07	2.01935
1392983_at	Psmd12	proteasome (prosome, macropain) 26S subunit, non-ATPase, 12	4.86487e-07	2.42978
1392539_at	Blvrb /// LOC681468	biliverdin reductase B (flavin reductase (NADPH)) /// similar to biliverdin reductase B	4.86487e-07	1.97999
1393963_at	Nthl1	nth (endonuclease III)-like 1 (E.coli)	4.86315e-07	-2.10492
1389374_at	Kifc3	kinesin family member C3	4.85745e-07	-2.10667
1391935_at	Eif4e3	eukaryotic translation initiation factor 4E family member 3	4.80933e-07	1.97606
1382929_at	LOC100912286	leukocyte receptor cluster member 9-like	4.7992e-07	-3.71453
1374235_at	Rcan2	regulator of calcineurin 2	4.71967e-07	2.22054
1389561_at	Tmem218	transmembrane protein 218	4.71926e-07	-2.05392
1371455_at	Pmm1	phosphomannomutase 1	4.70256e-07	1.9682
1393966_at	Pbx1	pre-B-cell leukemia homeobox 1	4.67785e-07	-1.96273
1383433_at	Klhl23	kelch-like 23 (Drosophila)	4.66812e-07	-1.88
1394038_at	Ift81	intraflagellar transport 81 homolog (Chlamydomonas)	4.64907e-07	-2.40011
1391423_at	Hsf2	Heat shock transcription factor 2	4.64861e-07	1.94227
1376151_a_at	LOC100362733	rCG32755-like	4.60945e-07	-2.82807
1368420_at	Cp	ceruloplasmin (ferroxidase)	4.59828e-07	-1.87737
1376953_at	Unc5cl	unc-5 homolog C (C. elegans)-like	4.57392e-07	-2.26867
1369320_at	Mia	melanoma inhibitory activity	4.53283e-07	-6.51232
1389833_at	Mmp24	Matrix metallopeptidase 24	4.52393e-07	-2.07133
1368328_at	Gys2	glycogen synthase 2	4.48469e-07	-2.39903
1392944_at	Tln2	talin 2	4.48469e-07	-2.52343
1375388_at	---	---	4.45538e-07	2.23318
1377155_at	---	---	4.44703e-07	-1.84541
1398272_at	B4galnt1	beta-1,4-N-acetyl-galactosaminyl transferase 1	4.4367e-07	-4.10685
1381509_at	LOC498369 /// Nbr1	similar to neighbor of Brca1 gene 1 /// neighbor of Brca1 gene 1	4.42522e-07	1.99792
1374706_at	Gdf11	Growth differentiation factor 11	4.42286e-07	-2.12105
1388681_at	Sar1b	SAR1 homolog B (S. cerevisiae)	4.41337e-07	1.96054
1389256_at	---	---	4.29574e-07	-3.35572
1380418_at	---	---	4.29213e-07	-2.51019
1367696_at	Ifitm2	interferon induced transmembrane protein 2	4.27894e-07	-1.8876
1376257_at	Zfp629	zinc finger protein 629	4.27894e-07	2.26673
1379205_at	---	---	4.25572e-07	-3.09738
1377096_at	Mtfmt	mitochondrial methionyl-tRNA formyltransferase	4.25032e-07	-1.81469
1368208_at	Nat8b	N-acetyltransferase 8B	4.24425e-07	-2.88589
1396660_at	---	---	4.24049e-07	-2.03773
1376144_at	Parp9	poly (ADP-ribose) polymerase family, member 9	4.23802e-07	-1.84031
1382267_at	Fjx1	four jointed box 1 (Drosophila)	4.19988e-07	-2.3598
1370638_at	Ank3	ankyrin 3, node of Ranvier	4.19988e-07	-1.99042
1367936_at	Stk10	serine/threonine kinase 10	4.16901e-07	1.98061
1388316_at	RGD1566320	RGD1566320	4.15524e-07	-1.81361
1396684_at	Pnpla7	patatin-like phospholipase domain containing 7	4.14993e-07	2.06264
1386643_at	Fem1b	fem-1 homolog b (C. elegans)	4.12158e-07	2.55133
1370690_at	Hspa9	heat shock protein 9	4.1151e-07	2.15499
1374466_at	---	---	4.1151e-07	-2.00865
1395231_at	Cdca4	cell division cycle associated 4	4.1151e-07	2.0238
1368227_at	LOC691960 /// Slc28a2	similar to solute carrier family 28, member 2 /// solute carrier family 28 (sodium-coup	4.10954e-07	-3.22057
1392973_at	Nav2	neuron navigator 2	4.09518e-07	-3.27956
1389132_at	Hip1	huntingtin interacting protein 1	4.09518e-07	-1.81689
1383884_at	---	---	4.09478e-07	1.80334
1391280_at	Mcts2	malignant T cell amplified sequence 2	4.08355e-07	-1.8027
1395644_at	Abca8	ATP-binding cassette, subfamily A (ABC1), member 8	4.08355e-07	-3.69404
1371990_at	Mpnd	MPN domain containing	4.05638e-07	-2.4478
1389761_at	---	---	4.03624e-07	1.97611
1379754_at	Stau2	staufen, RNA binding protein, homolog 2 (Drosophila)	4.01899e-07	-4.90529
1392618_at	---	---	3.98878e-07	-2.33568
1377156_at	Tcf7l2	transcription factor 7-like 2 (T-cell specific, HMG-box)	3.98589e-07	-1.97248
1382446_at	Atp5s	ATP synthase, H+ transporting, mitochondrial Fo complex, subunit s (factor B)	3.94999e-07	-2.00394
1376989_at	---	---	3.94827e-07	-2.39153
1367780_at	Pttg1	pituitary tumor-transforming 1	3.9219e-07	-3.5637
1395745_at	---	---	3.89746e-07	-2.04883
1385596_at	Tbc1d15	TBC1 domain family, member 15	3.87588e-07	1.966
1375428_at	Creg1	cellular repressor of E1A-stimulated genes 1	3.84229e-07	5.2177
1379449_at	Rb1cc1	RB1-inducible coiled-coil 1	3.83354e-07	1.94396
1382277_at	Ly96	Lymphocyte antigen 96	3.83354e-07	2.24078
1387301_at	Fgf1	fibroblast growth factor 1	3.81879e-07	-2.65942
1374657_at	Anks4b	ankyrin repeat and sterile alpha motif domain containing 4B	3.80854e-07	-4.65455
1384536_at	---	---	3.75164e-07	-3.1218
1378575_at	---	---	3.72873e-07	-2.55274
1380203_at	Uckl1 /// Zfp512b	uridine-cytidine kinase 1-like 1 /// zinc finger protein 512B	3.72873e-07	-2.50358
1368159_at	Abcb6	ATP-binding cassette, subfamily B (MDR/TAP), member 6	3.72197e-07	2.19846
1389705_at	Slc50a1	solute carrier family 50 (sugar transporter), member 1	3.65339e-07	-2.99209
1388142_at	Vcan	versican	3.64979e-07	-6.99348
1373115_at	Ccdc115	coiled-coil domain containing 115	3.6357e-07	1.85636
1395271_at	---	---	3.6353e-07	2.21185
1391304_at	LOC100910900	uncharacterized LOC100910900	3.57879e-07	2.81521
1372095_at	RGD1309821	Similar to KIAA1161 protein	3.54267e-07	-2.88022
1382358_at	---	---	3.54267e-07	-2.43157
1374265_at	---	---	3.54267e-07	-2.50756
1387060_at	Klf6	Kruppel-like factor 6	3.5384e-07	2.10103
1385432_at	LOC683713	similar to Galactosylceramide sulfotransferase (GalCer sulfotransferase) (Cerebroside s	3.52523e-07	-2.51724
1377254_a_at	LOC363846 /// Vps13b	similar to Vacuolar protein sorting 13B (Cohen syndrome protein 1 homolog) /// vacuolar	3.52295e-07	-2.06459
1372548_at	Cry2	cryptochrome 2 (photolyase-like)	3.49687e-07	1.92171
1383028_at	Cdv3	carnitine deficiency-associated gene expressed in ventricle 3 homolog (mouse)	3.47179e-07	2.31146
1371864_at	---	---	3.45645e-07	1.88221
1388407_at	Fam195b /// RGD1566033	family with sequence similarity 195, member B /// similar to BC003940 protein	3.44514e-07	-2.05675
1378860_at	---	---	3.37662e-07	-2.20494
1372847_at	Acn9	ACN9 homolog (S. cerevisiae)	3.3211e-07	-1.85775
1383604_at	---	---	3.30849e-07	-2.75184
1388358_at	Etfb	electron-transfer-flavoprotein, beta polypeptide	3.27328e-07	-2.21465
1378129_a_at	---	---	3.26781e-07	-4.15597
1398430_at	---	---	3.26781e-07	-2.14449
1392134_x_at	Srgap2	SLIT-ROBO Rho GTPase activating protein 2	3.2543e-07	2.04867
1374610_at	---	---	3.25046e-07	1.87237
1393057_at	Zfp772	zinc finger protein 772	3.21548e-07	2.26315
1398943_at	Lage3	L antigen family, member 3	3.20612e-07	-2.69358
1391809_at	---	---	3.19198e-07	-6.38031
1373202_at	Gng3	guanine nucleotide binding protein (G protein), gamma 3	3.18547e-07	-2.21137
1398433_at	---	---	3.18224e-07	-2.74575
1382490_at	---	---	3.17612e-07	-2.80955
1367658_at	Shank3	SH3 and multiple ankyrin repeat domains 3	3.11573e-07	-2.02408
1370066_at	Keap1	Kelch-like ECH-associated protein 1	3.10776e-07	2.19734
1372760_at	---	---	3.09308e-07	1.97224
1372107_at	Fhl1	four and a half LIM domains 1	3.07647e-07	-1.8801
1376500_at	Fbxo23	F-box only protein 23	3.07419e-07	1.99438
1370821_at	Tpmt	thiopurine S-methyltransferase	3.04178e-07	-2.41317
1383616_at	Il10rb	interleukin 10 receptor, beta	3.03792e-07	-2.02008
1392947_at	---	---	3.01884e-07	-2.32672
1383921_at	---	---	3.01419e-07	2.05004
1383160_at	Chordc1	cysteine and histidine-rich domain (CHORD)-containing 1	2.94824e-07	2.19595
1398554_at	Atp6v0b	ATPase, H+ transporting, lysosomal V0 subunit B	2.93187e-07	2.27481
1384308_at	Meis1	Meis homeobox 1	2.93187e-07	-2.12137
1374573_at	Dync2li1	dynein cytoplasmic 2 light intermediate chain 1	2.92295e-07	-7.77642
1368544_a_at	Nol3	nucleolar protein 3 (apoptosis repressor with CARD domain)	2.91885e-07	2.08436
1379785_at	Slc1a4	solute carrier family 1 (glutamate/neutral amino acid transporter), member 4	2.91885e-07	1.94114
1382688_at	Slc25a37	solute carrier family 25, member 37	2.91885e-07	1.85376
1391789_at	Txnl1	thioredoxin-like 1	2.88315e-07	2.14231
1379411_at	LOC100911353	uncharacterized LOC100911353	2.86669e-07	-3.51759
1382013_at	Fam8a1	family with sequence similarity 8, member A1	2.86636e-07	-1.82246
1373576_at	---	---	2.85805e-07	-1.96136
1387964_a_at	Ero1l	ERO1-like (S. cerevisiae)	2.85805e-07	4.36061
1373699_at	---	---	2.857e-07	-2.30949
1393469_at	---	---	2.85645e-07	-4.03312
1383573_at	Tshz1	teashirt zinc finger homeobox 1	2.80127e-07	-2.07883
1377635_at	Fmo2	flavin containing monooxygenase 2	2.80127e-07	-3.07982
1367664_at	Ankrd1	ankyrin repeat domain 1	2.78903e-07	-2.23726
1386944_a_at	G6pc	glucose-6-phosphatase, catalytic subunit	2.78903e-07	-1.83261
1379885_at	Fmo4	flavin containing monooxygenase 4	2.78762e-07	-3.09482
1393757_at	N4bp2l1	NEDD4 binding protein 2-like 1	2.78114e-07	2.04827
1389440_at	---	---	2.75889e-07	2.00692
1373578_at	Trim2	tripartite motif-containing 2	2.75889e-07	-6.25761
1376584_at	Ppm1l	protein phosphatase, Mg2+/Mn2+ dependent, 1L	2.73364e-07	-1.85695
1391915_at	Hspa9	heat shock protein 9	2.72642e-07	3.52058
1387190_at	Dgka	diacylglycerol kinase, alpha	2.72642e-07	-2.51302
1382868_at	Sema6a	sema domain, transmembrane domain (TM), and cytoplasmic domain, (semaphorin) 6A	2.72642e-07	3.47776
1387022_at	Aldh1a1	aldehyde dehydrogenase 1 family, member A1	2.71759e-07	2.88199
1368174_at	Egln3	EGL nine homolog 3 (C. elegans)	2.69757e-07	1.94134
1385322_at	---	---	2.67469e-07	-3.11309
1375933_at	Cldn2	claudin 2	2.6574e-07	-4.91114
1387851_at	Pter	phosphotriesterase related	2.65416e-07	-1.80284
1392557_at	---	---	2.60806e-07	-5.62886
1385961_at	Klf5	Kruppel-like factor 5	2.60412e-07	3.31792
1384282_at	Zscan21	zinc finger and SCAN domain containing 21	2.60387e-07	1.97597
1377238_at	---	---	2.60207e-07	-2.58797
1383245_at	Mbip	MAP3K12 binding inhibitory protein 1	2.57739e-07	-2.97621
1373911_at	Postn	periostin, osteoblast specific factor	2.54282e-07	-3.20438
1393843_at	Fem1b	fem-1 homolog b (C. elegans)	2.51173e-07	2.65882
1374284_at	Rassf4	Ras association (RalGDS/AF-6) domain family member 4	2.50403e-07	-3.5099
1375971_at	Cln5	ceroid-lipofuscinosis, neuronal 5	2.48733e-07	-2.29779
1381173_at	---	---	2.48695e-07	4.15872
1367707_at	Fasn	fatty acid synthase	2.48524e-07	-2.19529
1371136_at	Ppm1b	protein phosphatase, Mg2+/Mn2+ dependent, 1B	2.47236e-07	2.00862
1392410_at	RGD1561878	similar to mKIAA0978 protein	2.42681e-07	2.53599
1393730_at	Adamts4	ADAM metallopeptidase with thrombospondin type 1 motif, 4	2.42681e-07	-6.77835
1383025_at	Mgea5	meningioma expressed antigen 5 (hyaluronidase)	2.42409e-07	1.97311
1373910_at	Prmt6	protein arginine methyltransferase 6	2.41522e-07	1.8499
1370465_at	Abcb1a	ATP-binding cassette, sub-family B (MDR/TAP), member 1A	2.40598e-07	-1.88475
1392770_at	Neo1	neogenin 1	2.40598e-07	1.80167
1390965_at	---	---	2.40118e-07	-1.92347
1374076_at	Rfwd3	ring finger and WD repeat domain 3	2.39184e-07	1.87475
1389797_at	---	---	2.36104e-07	2.1435
1379484_at	Aven	apoptosis, caspase activation inhibitor	2.35613e-07	-2.26656
1387029_at	Cfh	complement factor H	2.35275e-07	-2.40536
1384384_at	RGD1304592	similar to KIAA0528 protein	2.3464e-07	-2.39035
1383023_at	Ube2h	ubiquitin-conjugating enzyme E2H	2.33864e-07	2.50765
1378802_at	Pyroxd2	pyridine nucleotide-disulphide oxidoreductase domain 2	2.32407e-07	-2.25544
1373459_at	Stk11ip	serine/threonine kinase 11 interacting protein	2.32263e-07	1.89264
1390945_at	Zfp292	zinc finger protein 292	2.31595e-07	1.94776
1376553_at	Nthl1	nth (endonuclease III)-like 1 (E.coli)	2.31595e-07	-1.84455
1375529_at	Cbr4	carbonyl reductase 4	2.31459e-07	-2.86836
1369103_at	Fyn	FYN oncogene related to SRC, FGR, YES	2.31005e-07	-1.95238
1388986_at	---	---	2.30792e-07	1.86375
1377830_a_at	RGD1311186	similar to RIKEN cDNA 1810014F10 gene	2.30615e-07	-1.99971
1374559_at	Rnf26	ring finger protein 26	2.27818e-07	-2.01614
1384180_at	Ifit2	interferon-induced protein with tetratricopeptide repeats 2	2.2702e-07	1.93887
1388654_at	Mrpl52	mitochondrial ribosomal protein L52	2.26942e-07	-1.98593
1389075_at	---	---	2.26926e-07	2.14605
1382763_at	LOC691921	hypothetical protein LOC691921	2.25945e-07	-2.97148
1395255_at	---	---	2.25945e-07	-2.82955
1390287_at	Bin2	bridging integrator 2	2.25189e-07	-1.97256
1383894_at	---	---	2.24823e-07	2.60052
1391173_at	---	---	2.24668e-07	-2.78852
1370898_at	Snn	stannin	2.23931e-07	-1.87255
1374578_at	---	---	2.23788e-07	-1.89882
1371933_at	Pde4dip	phosphodiesterase 4D interacting protein	2.2295e-07	-2.87947
1377642_at	Cav2	caveolin 2	2.22622e-07	-2.34765
1393452_at	Car9	carbonic anhydrase 9	2.22555e-07	2.12226
1383236_at	Fxr1 /// LOC100366044	fragile X mental retardation gene 1, autosomal homolog /// rCG41429-like	2.20784e-07	2.01382
1383194_a_at	---	---	2.20608e-07	-2.37937
1393875_at	---	---	2.1706e-07	-2.55083
1377636_at	---	---	2.15796e-07	-2.27426
1384543_at	LOC100910821	uncharacterized LOC100910821	2.14923e-07	-2.50426
1381560_at	---	---	2.13888e-07	-2.28321
1390406_at	Arhgap18	Rho GTPase activating protein 18	2.13888e-07	-1.88545
1380393_at	Cryz	crystallin, zeta (quinone reductase)	2.12848e-07	-2.4651
1374871_at	Asrgl1	asparaginase like 1	2.11105e-07	-2.13704
1384505_at	---	---	2.10057e-07	-3.73848
1374241_at	---	---	2.10057e-07	-2.16552
1395408_at	Nostrin	nitric oxide synthase trafficker	2.10057e-07	-2.16495
1399083_at	Abhd11 /// LOC686139	abhydrolase domain containing 11 /// abhydrolase domain containing 11-like	2.10057e-07	-2.35794
1385691_at	---	---	2.10057e-07	2.0021
1383982_at	Ctns	Cystinosin, lysosomal cystine transporter	2.09398e-07	1.81129
1385578_at	---	---	2.09398e-07	2.71836
1370076_at	Kcnj16	potassium inwardly-rectifying channel, subfamily J, member 16	2.09398e-07	-2.06026
1385756_at	Itih1	inter-alpha trypsin inhibitor, heavy chain 1	2.0664e-07	-3.08138
1392812_at	---	---	2.02294e-07	-2.54499
1388972_at	Rtn4r	reticulon 4 receptor	2.00916e-07	3.29129
1391607_at	RGD1566319	similar to Sestrin 2 (Hi95)	2.00372e-07	1.89468
1381972_at	Crbn	cereblon	2.00093e-07	1.84992
1372178_at	LOC497848	Hypothetical LOC497848	2.00093e-07	1.82173
1377628_at	Napb	N-ethylmaleimide-sensitive factor attachment protein, beta	1.99801e-07	2.83017
1377870_at	LOC301128	similar to jumonji domain containing 2B	1.98797e-07	1.83108
1386974_at	Phldb1	pleckstrin homology-like domain, family B, member 1	1.98554e-07	-1.97278
1397170_at	---	---	1.98489e-07	-3.39861
1373266_at	Fam107a	family with sequence similarity 107, member A	1.94767e-07	-5.86059
1398446_at	Fam189b	family with sequence similarity 189, member B	1.94259e-07	-2.11869
1390050_at	LOC680692	similar to Golgi phosphoprotein 2 (Golgi membrane protein GP73)	1.9421e-07	-2.21845
1395547_at	---	---	1.9322e-07	-2.00646
1382746_s_at	---	---	1.92475e-07	-1.95916
1388318_at	Pgk1 /// RGD1560402	phosphoglycerate kinase 1 /// similar to Phosphoglycerate kinase 1	1.91708e-07	1.92503
1370932_at	Lrp4	low density lipoprotein receptor-related protein 4	1.91484e-07	-3.28578
1392382_at	---	---	1.90571e-07	-3.49607
1370440_at	Slc15a4	solute carrier family 15, member 4	1.90198e-07	2.14301
1390905_at	---	---	1.89324e-07	2.1471
1384323_at	Psmc6	proteasome (prosome, macropain) 26S subunit, ATPase, 6	1.8724e-07	2.07528
1387843_at	Fst	follistatin	1.85429e-07	-2.03353
1390770_at	---	---	1.80834e-07	-2.34792
1372799_at	Dguok	deoxyguanosine kinase	1.79887e-07	-1.80115
1378641_at	---	---	1.79289e-07	-3.03226
1368244_at	As3mt	arsenic (+3 oxidation state) methyltransferase	1.79289e-07	-1.83308
1371889_at	Slc22a17	solute carrier family 22, member 17	1.79079e-07	-3.01396
1386695_at	---	---	1.79025e-07	-4.48127
1390937_at	Ppp1r36	protein phosphatase 1, regulatory subunit 36	1.78743e-07	-2.71885
1375638_at	Sdpr	serum deprivation response	1.78743e-07	-1.96896
1374399_at	Ehd4	EH-domain containing 4	1.77428e-07	1.92935
1395030_at	---	---	1.76771e-07	1.85531
1389556_at	Kifap3	kinesin-associated protein 3	1.76427e-07	-2.27109
1386662_at	---	---	1.72259e-07	1.94977
1381028_at	---	---	1.71527e-07	2.05063
1381349_a_at	Ubr2	ubiquitin protein ligase E3 component n-recognin 2	1.71159e-07	2.41455
1385047_x_at	RGD1559588 /// RGD1563400	similar to cell surface receptor FDFACT /// similar to paired immunoglobin-like type 2	1.71159e-07	3.12786
1387307_at	Hal	histidine ammonia lyase	1.71065e-07	-1.99132
1374541_at	Gys1	glycogen synthase 1, muscle	1.70415e-07	2.31941
1380320_at	Lin54	lin-54 homolog (C. elegans)	1.70237e-07	2.79642
1375043_at	---	---	1.69942e-07	-3.60043
1397965_at	Porcn	porcupine homolog (Drosophila)	1.69942e-07	-2.08981
1377022_at	Abhd10	abhydrolase domain containing 10	1.67947e-07	2.112
1374493_at	---	---	1.67631e-07	-2.14039
1390127_at	Dixdc1	DIX domain containing 1	1.67619e-07	-5.40036
1376425_at	---	---	1.67507e-07	-3.29109
1368053_at	Pard3	par-3 (partitioning defective 3) homolog (C. elegans)	1.67433e-07	-2.00212
1387221_at	Gch1	GTP cyclohydrolase 1	1.67433e-07	4.31369
1397617_at	Jarid1a	Jumonji, AT rich interactive domain 1A (Rbp2 like)	1.67392e-07	1.93041
1380544_at	---	---	1.657e-07	-2.03885
1383815_at	Zfyve1	zinc finger, FYVE domain containing 1	1.657e-07	2.07546
1390202_at	---	---	1.64947e-07	2.07021
1391593_at	Rassf4	Ras association (RalGDS/AF-6) domain family member 4	1.64947e-07	-2.97125
1374458_at	---	---	1.64344e-07	-2.33944
1389212_at	---	---	1.63237e-07	1.86875
1391617_at	---	---	1.62522e-07	1.8713
1376242_at	---	---	1.61871e-07	-2.0219
1367598_at	Ttr	transthyretin	1.60221e-07	-2.81571
1384892_at	---	---	1.59843e-07	2.31865
1373647_at	Fam134b /// Zfp622	family with sequence similarity 134, member B /// zinc finger protein 622	1.58771e-07	2.00567
1383221_at	RGD1563547	RGD1563547	1.58408e-07	-2.5161
1392923_at	---	---	1.56152e-07	-2.15859
1373683_at	---	---	1.55844e-07	-1.98629
1396009_at	---	---	1.55844e-07	-3.17357
1377793_at	---	---	1.55825e-07	1.88878
1371468_at	LOC312502	similar to RAB11 family interacting protein 5 (class I) isoform 1	1.55663e-07	2.16186
1381265_at	---	---	1.55451e-07	1.84501
1372683_at	Mocos	molybdenum cofactor sulfurase	1.53438e-07	2.95285
1376279_at	Pop1	processing of precursor 1, ribonuclease P/MRP subunit (S. cerevisiae)	1.52516e-07	-2.03612
1391063_at	Kif23	kinesin family member 23	1.52206e-07	-2.34979
1386992_at	Pkn1	protein kinase N1	1.49825e-07	2.31307
1393706_at	Steap1	six transmembrane epithelial antigen of the prostate 1	1.49614e-07	2.03517
1388342_at	---	---	1.48104e-07	1.84972
1389418_at	---	---	1.4718e-07	-2.12283
1384438_at	---	---	1.4707e-07	-2.86761
1382335_at	---	---	1.45762e-07	3.39971
1396325_at	Zfp819	zinc finger protein 819	1.44887e-07	3.9491
1383555_at	RGD1560258	similar to RIKEN cDNA 4930579G22	1.43489e-07	-2.20327
1385899_at	Trim16	tripartite motif-containing 16	1.43415e-07	3.44076
1393740_at	Cnksr1	connector enhancer of kinase suppressor of Ras 1	1.42138e-07	2.0901
1390069_at	---	---	1.39105e-07	-4.32863
1382655_at	---	---	1.38807e-07	2.32196
1383728_at	LOC686240	similar to NMDA receptor regulated 1-like	1.38297e-07	2.4042
1373567_at	RGD1561530	similar to Tle6 protein	1.37959e-07	-2.59549
1374270_at	---	---	1.37846e-07	-1.98744
1380325_at	---	---	1.37758e-07	-5.16968
1368124_at	Dusp5	dual specificity phosphatase 5	1.37754e-07	2.35774
1373089_at	Cdh3	cadherin 3	1.35881e-07	-1.95731
1390800_a_at	Cav2 /// LOC100362824	caveolin 2 /// caveolin 2-like	1.34485e-07	-2.16976
1378325_at	---	---	1.33865e-07	-2.73374
1381684_at	---	---	1.33362e-07	3.4661
1390437_at	Sema5a	sema domain, seven thrombospondin repeats (type 1 and type 1-like), transmembrane domai	1.32213e-07	-3.45075
1398398_at	LOC100912608 /// LOC100913071	homeobox protein Hox-A10-like /// homeobox protein Hox-A10-like	1.30214e-07	-1.85301
1377806_at	Vezf1	vascular endothelial zinc finger 1	1.30164e-07	-1.94321
1380250_at	Sned1	sushi, nidogen and EGF-like domains 1	1.30098e-07	-2.12206
1383394_at	Dct	Dopachrome tautomerase (dopachrome delta-isomerase, tyrosine-related protein 2)	1.29104e-07	-2.40802
1369678_a_at	Nfia	nuclear factor I/A	1.29104e-07	-1.93001
1384035_at	---	---	1.28455e-07	-4.42384
1389360_at	Fxyd3	FXYD domain-containing ion transport regulator 3	1.27679e-07	-3.40947
1368692_a_at	Chka	choline kinase alpha	1.27466e-07	2.66342
1372774_at	Coq6	Coenzyme Q6 homolog, monooxygenase (S. cerevisiae)	1.27266e-07	2.75744
1396053_at	Nedd9	neural precursor cell expressed, developmentally down-regulated 9	1.26718e-07	-3.02438
1385227_at	Trps1	trichorhinophalangeal syndrome I	1.25647e-07	-2.48966
1367519_at	Osbpl2	oxysterol binding protein-like 2	1.25559e-07	2.00558
1388917_at	Myo1d	myosin ID	1.25395e-07	-2.53417
1380257_at	Smc5	structural maintenance of chromosomes 5	1.25134e-07	1.84152
1368675_at	Chn2	chimerin (chimaerin) 2	1.25134e-07	-2.32908
1367912_at	Ltbp1	latent transforming growth factor beta binding protein 1	1.24654e-07	-3.36093
1367901_at	Gusb	glucuronidase, beta	1.24553e-07	-1.9718
1397409_s_at	Wee1	wee 1 homolog (S. pombe)	1.23828e-07	1.9015
1373321_at	Mrf	myelin gene regulatory factor	1.23667e-07	-2.80696
1369157_at	Pde3b	phosphodiesterase 3B, cGMP-inhibited	1.22331e-07	-2.43157
1387183_at	Crot	carnitine O-octanoyltransferase	1.22298e-07	-6.47074
1386773_at	Btd	biotinidase	1.22226e-07	-2.82329
1376747_at	---	---	1.21294e-07	-1.96384
1371373_at	Rnf181	ring finger protein 181	1.21264e-07	1.82156
1371211_a_at	Nrg1	neuregulin 1	1.21242e-07	-1.99633
1384943_at	RGD1563888	similar to DNA segment, Chr 16, ERATO Doi 472, expressed	1.19351e-07	-1.81439
1367478_at	Htra2	HtrA serine peptidase 2	1.18199e-07	-2.10708
1390585_at	Masp1	mannan-binding lectin serine peptidase 1	1.18071e-07	-1.9375
1390765_at	Wfdc2	WAP four-disulfide core domain 2	1.18071e-07	-2.53745
1392311_at	---	---	1.18037e-07	2.86347
1371445_at	Lrrc59	leucine rich repeat containing 59	1.17792e-07	1.88984
1374525_at	---	---	1.17293e-07	-2.04954
1388883_at	Pold4	polymerase (DNA-directed), delta 4	1.17136e-07	-2.69809
1373336_at	Gprc5b	G protein-coupled receptor, family C, group 5, member B	1.16932e-07	-2.15798
1387201_at	Rnf138	ring finger protein 138	1.16932e-07	1.87011
1385253_at	Atg14	autophagy related 14	1.15586e-07	2.56229
1387294_at	Sh3bp5	SH3-domain binding protein 5 (BTK-associated)	1.1557e-07	-2.59831
1369837_at	Gulo	gulonolactone (L-) oxidase	1.1557e-07	-1.81347
1371089_at	Gsta5	glutathione S-transferase Yc2 subunit	1.15089e-07	2.45753
1389662_at	Cntd1 /// Vps25 /// Wnk4	cyclin N-terminal domain containing 1 /// vacuolar protein sorting 25 homolog (S. cerev	1.15089e-07	-3.08361
1368363_at	Klf5	Kruppel-like factor 5	1.13442e-07	4.07882
1379590_at	Zrsr1	zinc finger (CCCH type), RNA binding motif and serine/arginine rich 1	1.13441e-07	3.52957
1374812_at	Ptpn13	protein tyrosine phosphatase, non-receptor type 13	1.13399e-07	-1.87396
1383139_at	---	---	1.12291e-07	-1.91585
1373577_at	---	---	1.11133e-07	-8.75904
1368668_at	Plaa	phospholipase A2, activating protein	1.1064e-07	2.02525
1368136_at	Tmpo	thymopoietin	1.10259e-07	-1.80409
1374462_at	Kifap3	kinesin-associated protein 3	1.10119e-07	-2.29386
1382384_at	Rassf6	Ras association (RalGDS/AF-6) domain family member 6	1.10071e-07	1.83086
1389430_at	---	---	1.09943e-07	-2.43427
1392603_at	---	---	1.09513e-07	1.96943
1370346_at	Ccnb1	cyclin B1	1.09386e-07	-4.7781
1379568_at	Ifit2	interferon-induced protein with tetratricopeptide repeats 2	1.07775e-07	2.01527
1383742_at	Snx7	sorting nexin 7	1.07586e-07	2.09398
1367656_at	Psmb7	proteasome (prosome, macropain) subunit, beta type 7	1.07456e-07	1.83997
1383359_at	Lnx2	ligand of numb-protein X 2	1.06929e-07	1.84459
1392660_at	---	---	1.06929e-07	1.84969
1376639_at	Rnf126	ring finger protein 126	1.06929e-07	2.03503
1395734_at	Palmd	palmdelphin	1.06684e-07	-2.93371
1398447_at	LOC100363266	Hypothetical protein LOC100363266	1.06684e-07	-1.97073
1387776_at	Tgm2	transglutaminase 2, C polypeptide	1.06684e-07	-3.42578
1379866_at	---	---	1.06546e-07	2.74261
1373515_at	Lgalsl	lectin, galactoside-binding-like	1.06419e-07	-1.88941
1373415_at	---	---	1.06164e-07	-2.20731
1390312_at	LOC500013 /// LOC684193 /// Samd9l	similar to sterile alpha motif domain containing 9-like /// similar to sterile alpha mo	1.06164e-07	-2.03697
1383640_at	---	---	1.06014e-07	-2.56163
1368914_at	Runx1	runt-related transcription factor 1	1.06014e-07	-1.90699
1398295_at	Slc29a1	solute carrier family 29 (nucleoside transporters), member 1	1.06013e-07	-2.50144
1387041_at	Ubqln1	ubiquilin 1	1.0482e-07	1.9633
1371988_at	Man1a1	mannosidase, alpha, class 1A, member 1	1.0433e-07	-1.9901
1383434_at	---	---	1.04294e-07	-2.17427
1387969_at	Cxcl10	chemokine (C-X-C motif) ligand 10	1.04294e-07	4.22626
1387228_at	Slc2a2	solute carrier family 2 (facilitated glucose transporter), member 2	1.04294e-07	-14.0832
1368354_at	Gstt1 /// Gstt3	glutathione S-transferase theta 1 /// glutathione S-transferase, theta 3	1.04148e-07	-2.33967
1373495_at	Ube2j1	ubiquitin-conjugating enzyme E2, J1	1.0365e-07	1.88483
1383057_at	Asf1a	ASF1 anti-silencing function 1 homolog A (S. cerevisiae)	1.03619e-07	1.93641
1367586_at	Ldha	lactate dehydrogenase A	1.00142e-07	1.82376
1372316_at	Pkdcc	protein kinase domain containing, cytoplasmic homolog (mouse)	9.92551e-08	-2.65693
1389566_at	Ccnb2	cyclin B2	9.80176e-08	-4.00638
1373685_at	Ankrd37	ankyrin repeat domain 37	9.752e-08	2.64424
1393018_at	---	---	9.71487e-08	2.70439
1367894_at	Insig1	insulin induced gene 1	9.71487e-08	1.88331
1387291_at	Itih3	inter-alpha trypsin inhibitor, heavy chain 3	9.71487e-08	-4.57926
1387084_at	Dpp4	dipeptidylpeptidase 4	9.69931e-08	-2.29957
1375969_at	Tor1aip2	torsin A interacting protein 2	9.67664e-08	2.5284
1389370_at	Phf1	PHD finger protein 1	9.66544e-08	1.9013
1391822_at	---	---	9.64872e-08	-2.1143
1393559_at	---	---	9.64872e-08	3.84071
1376800_at	Chn2	Chimerin (chimaerin) 2	9.64872e-08	-3.3134
1382255_at	---	---	9.61044e-08	2.92678
1378951_at	---	---	9.58283e-08	-2.09971
1395699_at	Riok3	RIO kinase 3 (yeast)	9.56465e-08	2.22765
1390569_at	Cndp1	carnosine dipeptidase 1 (metallopeptidase M20 family)	9.55755e-08	-2.99739
1383682_at	---	---	9.44857e-08	2.3187
1388599_at	---	---	9.38523e-08	-2.50011
1396300_at	Afmid	arylformamidase	9.37292e-08	-4.17046
1376924_a_at	Palmd	palmdelphin	9.26075e-08	-2.68603
1370615_at	Ugt2b7	UDP glucuronosyltransferase 2 family, polypeptide B7	9.25681e-08	2.79424
1383379_at	LOC684112	similar to KIAA0999 protein	9.22937e-08	2.2996
1374632_at	Jmjd6	jumonji domain containing 6	9.10783e-08	1.99055
1381703_at	---	---	8.97242e-08	3.65054
1374089_at	---	---	8.95687e-08	-5.0928
1372633_at	Spg20	spastic paraplegia 20 (Troyer syndrome)	8.84353e-08	-2.06531
1382848_at	---	---	8.8048e-08	-2.59977
1368316_at	Aqp8	aquaporin 8	8.8048e-08	-6.81152
1370530_a_at	Pld1	phospholipase D1	8.8048e-08	-3.34575
1382254_at	---	---	8.80325e-08	-1.83828
1372717_at	---	---	8.80325e-08	2.02767
1370209_at	Klf9	Kruppel-like factor 9	8.77488e-08	2.05224
1391433_at	Acot2	acyl-CoA thioesterase 2	8.73832e-08	-2.13094
1383306_at	---	---	8.73832e-08	1.82137
1375247_at	Mgll	Monoglyceride lipase	8.73624e-08	-2.27931
1372690_at	Rtn4rl1	reticulon 4 receptor-like 1	8.73357e-08	-2.18675
1390047_at	---	---	8.67903e-08	2.12189
1380619_at	RGD1305537	similar to RIKEN cDNA 3110001I22	8.67523e-08	2.77765
1370893_at	Acaca	acetyl-CoA carboxylase alpha	8.66661e-08	-2.44683
1373730_at	Rbm33	RNA binding motif protein 33	8.61421e-08	1.8821
1377756_at	Isy1	ISY1 splicing factor homolog (S. cerevisiae)	8.61421e-08	-1.94504
1368669_at	Ucp2	uncoupling protein 2 (mitochondrial, proton carrier)	8.56108e-08	-2.36359
1389543_at	Masp1	mannan-binding lectin serine peptidase 1	8.56108e-08	-2.96209
1387101_at	Acsl4	acyl-CoA synthetase long-chain family member 4	8.54724e-08	-2.0528
1377221_at	---	---	8.54724e-08	-2.4251
1369206_at	Cpb2	carboxypeptidase B2 (plasma)	8.49311e-08	-3.43805
1389711_at	---	---	8.46647e-08	-2.29362
1393983_at	Xpot	exportin, tRNA (nuclear export receptor for tRNAs)	8.43942e-08	1.88709
1374050_at	Rufy1	RUN and FYVE domain containing 1	8.41551e-08	-2.19704
1369225_at	Kng2	kininogen 2	8.41299e-08	-6.17615
1383171_at	Tfb2m	transcription factor B2, mitochondrial	8.32023e-08	1.80201
1374006_at	Kat3 /// LOC100361841	kynurenine aminotransferase III /// kynurenine aminotransferase III-like	8.3021e-08	-2.60681
1382067_at	Ubxn2a	UBX domain protein 2A	8.29121e-08	2.67624
1388697_at	Inpp5a	inositol polyphosphate-5-phosphatase A	8.24069e-08	-2.68896
1368841_at	Tcf4	transcription factor 4	8.22644e-08	-2.09759
1387426_at	Slc25a21	solute carrier family 25 (mitochondrial oxodicarboxylate carrier), member 21	8.11245e-08	-3.24151
1370067_at	Me1	malic enzyme 1, NADP(+)-dependent, cytosolic	8.09406e-08	2.12119
1382944_at	---	---	8.09406e-08	1.98757
1369200_at	Nt5e	5' nucleotidase, ecto	8.06516e-08	-1.90821
1367778_at	Furin	furin (paired basic amino acid cleaving enzyme)	8.03568e-08	-2.21725
1387145_at	Gjb1	gap junction protein, beta 1	8.03366e-08	-2.62062
1389378_at	Cdc42ep5	CDC42 effector protein (Rho GTPase binding) 5	8.03072e-08	-3.80352
1376098_a_at	---	---	8.01714e-08	1.84345
1376005_at	---	---	7.99972e-08	2.31651
1377699_at	Bach1	BTB and CNC homology 1, basic leucine zipper transcription factor 1	7.91761e-08	2.60752
1373311_at	Phf3	PHD finger protein 3	7.8702e-08	2.14734
1389276_at	L3mbtl3	l(3)mbt-like 3 (Drosophila)	7.82712e-08	-2.31909
1383669_at	---	---	7.75797e-08	-2.97599
1379285_at	Rtp4	receptor (chemosensory) transporter protein 4	7.75248e-08	-2.84707
1390378_at	---	---	7.75248e-08	1.95896
1382417_at	Mdm4	Mdm4 p53 binding protein homolog (mouse)	7.75248e-08	2.76864
1379717_at	Abcg3l4	ATP-binding cassette, subfamily G (WHITE), member 3-like 4	7.73117e-08	-2.10823
1371631_at	Eif1ad	eukaryotic translation initiation factor 1A domain containing	7.73007e-08	1.84859
1387663_at	Gmfb	glia maturation factor, beta	7.58036e-08	1.86047
1371692_at	Mllt11	myeloid/lymphoid or mixed-lineage leukemia (trithorax homolog, Drosophila); translocate	7.57949e-08	2.95702
1372531_at	Ppfibp2	PTPRF interacting protein, binding protein 2 (liprin beta 2)	7.55414e-08	-1.81126
1386885_at	Ech1	enoyl CoA hydratase 1, peroxisomal	7.55328e-08	-2.32605
1380021_at	Dennd2d	DENN/MADD domain containing 2D	7.54251e-08	-1.85278
1370811_at	Mpst	mercaptopyruvate sulfurtransferase	7.54096e-08	-1.85767
1375635_at	---	---	7.52424e-08	-2.04385
1369074_at	Slc38a4	solute carrier family 38, member 4	7.4655e-08	-8.46406
1377331_at	---	---	7.4655e-08	-2.00172
1392274_at	---	---	7.38987e-08	-1.90265
1378261_at	---	---	7.35246e-08	3.45858
1373256_at	Chd3	chromodomain helicase DNA binding protein 3	7.29125e-08	-2.19873
1396323_at	LOC681383	similar to Protein C10orf11 homolog	7.28703e-08	-3.49503
1377686_at	---	---	7.2552e-08	-2.4365
1395390_at	---	---	7.2552e-08	-6.63813
1369665_a_at	Il18	interleukin 18	7.2552e-08	-2.51561
1377660_at	RGD1309350	similar to transthyretin (4L369)	7.2552e-08	-1.9215
1387018_at	Sorbs2	sorbin and SH3 domain containing 2	7.2552e-08	-2.20705
1367759_at	H1f0	H1 histone family, member 0	7.23684e-08	-2.4896
1388825_at	---	---	7.21037e-08	-2.41389
1380546_at	Fggy	FGGY carbohydrate kinase domain containing	7.15258e-08	-3.28533
1395442_at	---	---	7.11489e-08	-2.21216
1376998_a_at	Arhgef40	Rho guanine nucleotide exchange factor (GEF) 40	7.11489e-08	-1.94756
1385582_at	Osbpl2	oxysterol binding protein-like 2	7.10278e-08	2.07547
1368258_at	Apln	apelin	7.07518e-08	1.93313
1390108_at	Ntpcr	nucleoside-triphosphatase, cancer-related	7.05954e-08	-2.27555
1374995_at	Elmo3	engulfment and cell motility 3	7.03913e-08	-1.98008
1393337_at	Tfcp2l1	transcription factor CP2-like 1	7.03913e-08	2.03396
1370427_at	Pdgfa	platelet-derived growth factor alpha polypeptide	6.96185e-08	-2.40617
1387808_at	Slc7a7	solute carrier family 7 (amino acid transporter light chain, y+L system), member 7	6.92851e-08	-3.36767
1368322_at	Sod3	superoxide dismutase 3, extracellular	6.88793e-08	-2.0717
1392897_at	LOC100912670	uncharacterized LOC100912670	6.76736e-08	-2.21207
1372232_at	Wbp1	WW domain binding protein 1	6.75215e-08	-2.54516
1397652_at	---	---	6.68858e-08	-3.75468
1389448_at	2013-09-04	septin 4	6.64334e-08	-2.26816
1370934_at	Nup153	nucleoporin 153	6.62299e-08	1.97177
1381632_at	---	---	6.58944e-08	-8.22683
1387408_at	Siah2	seven in absentia 2	6.57001e-08	2.35622
1368295_at	Slco2b1	solute carrier organic anion transporter family, member 2b1	6.53487e-08	-2.61333
1378274_at	---	---	6.51422e-08	1.85354
1377142_at	---	---	6.47753e-08	-4.49047
1397918_at	LOC686610	similar to transducin (beta)-like 2	6.41961e-08	1.819
1368013_at	Ddit4l /// LOC100363484 /// LOC100364537	DNA-damage-inducible transcript 4-like /// DNA-damage-inducible transcript 4-like prote	6.32032e-08	2.23266
1379164_at	---	---	6.30273e-08	3.07738
1374932_at	LOC100361444	rCG31799-like	6.28447e-08	1.85203
1387995_a_at	Ifitm3	interferon induced transmembrane protein 3	6.2702e-08	-2.61184
1383743_at	Lrrc16a	leucine rich repeat containing 16A	6.19588e-08	-2.09574
1368741_at	C9	complement component 9	6.17427e-08	-6.36833
1375531_at	Lrig3	leucine-rich repeats and immunoglobulin-like domains 3	6.11399e-08	2.29848
1378416_at	Ttc8	tetratricopeptide repeat domain 8	6.11399e-08	-1.89373
1370345_at	Ccnb1	cyclin B1	6.09738e-08	-3.84099
1395784_at	---	---	6.0274e-08	-2.19825
1383429_at	Psmd14	proteasome (prosome, macropain) 26S subunit, non-ATPase, 14	6.01405e-08	2.16053
1376871_at	LOC100910801 /// LOC681196 /// LOC681266 /// LOC685048 /// LOC685111 /// LOC685289 /// LOC685305 /// RGD1561730 /// RGD1562525 /// RGD1566006	paired immunoglobulin-like type 2 receptor alpha-like /// similar to paired immunoglobi	6.00843e-08	2.80586
1378314_at	---	---	6.00843e-08	2.33004
1386888_at	Eif4ebp1	eukaryotic translation initiation factor 4E binding protein 1	6.00843e-08	1.94589
1382231_at	---	---	5.96703e-08	-3.21107
1398853_at	Psmb3	proteasome (prosome, macropain) subunit, beta type 3	5.9091e-08	3.31583
1371950_at	Pdzd11	PDZ domain containing 11	5.84772e-08	-2.13852
1372438_at	Nit2	nitrilase family, member 2	5.83569e-08	-2.75595
1369050_at	Pik3c2g	phosphoinositide-3-kinase, class 2, gamma polypeptide	5.7565e-08	-6.95648
1383189_at	---	---	5.70637e-08	-8.67885
1397087_at	---	---	5.6913e-08	-3.87682
1389451_at	Gpr172a	G protein-coupled receptor 172A	5.61393e-08	-1.97861
1393494_at	---	---	5.61352e-08	-2.37185
1376212_at	Pdcd2l	programmed cell death 2-like	5.61352e-08	1.90411
1367859_at	Tgfb3	transforming growth factor, beta 3	5.61352e-08	-4.0221
1384528_at	Rai14	retinoic acid induced 14	5.58479e-08	1.85476
1390394_at	LOC500034	similar to CG3570-PA	5.516e-08	1.82059
1379400_at	Aldh1l2	aldehyde dehydrogenase 1 family, member L2	5.49053e-08	1.81947
1367733_at	Ca2	carbonic anhydrase 2	5.46913e-08	-1.87071
1389207_at	Egln1	EGL nine homolog 1 (C. elegans)	5.45269e-08	2.02711
1382679_at	Wdr43	WD repeat domain 43	5.44952e-08	1.82909
1367868_at	Adrm1	adhesion regulating molecule 1	5.44952e-08	2.42099
1370570_at	Nrp1	neuropilin 1	5.44836e-08	-5.98383
1376178_at	---	---	5.42839e-08	3.55232
1371034_at	Onecut1	one cut homeobox 1	5.39915e-08	-2.21381
1372101_at	Ppap2b	phosphatidic acid phosphatase type 2B	5.39452e-08	-2.7043
1391871_at	Stard13	StAR-related lipid transfer (START) domain containing 13	5.38732e-08	-2.20229
1387082_at	Fetub	fetuin B	5.37891e-08	-1.80307
1368377_at	Gzmc /// LOC691695 /// RGD1563645	granzyme C /// similar to granzyme C /// similar to granzyme C	5.36904e-08	2.39172
1369286_at	Proc	protein C	5.35337e-08	-6.26085
1374996_at	Nploc4	nuclear protein localization 4 homolog (S. cerevisiae)	5.35337e-08	3.12971
1371237_a_at	Mt1a /// Ttr	metallothionein 1a /// transthyretin	5.23536e-08	18.8939
1373253_at	Acbd4	acyl-CoA binding domain containing 4	5.20287e-08	-2.32769
1374784_at	Prtfdc1	phosphoribosyl transferase domain containing 1	5.18532e-08	-2.84428
1371483_at	Nnt	nicotinamide nucleotide transhydrogenase	5.17959e-08	-1.82506
1384765_at	Rhbdf2	rhomboid 5 homolog 2 (Drosophila)	5.14522e-08	2.15499
1382516_at	---	---	5.14251e-08	-2.2385
1397332_at	---	---	5.11998e-08	-6.28136
1368167_at	Ctse	cathepsin E	5.10736e-08	-1.92433
1373826_at	Ypel5	yippee-like 5 (Drosophila)	5.1058e-08	2.06812
1397540_at	---	---	5.10003e-08	-2.61178
1373710_at	---	---	5.02926e-08	-10.8049
1375664_at	Tnrc6a	Trinucleotide repeat containing 6a	5.02926e-08	1.81313
1388908_at	Eci2	enoyl-CoA delta isomerase 2	5.01447e-08	-1.94617
1378717_at	---	---	4.96998e-08	2.33452
1379500_at	Ccdc117	coiled-coil domain containing 117	4.94005e-08	2.11263
1382221_at	---	---	4.93739e-08	-2.43461
1374478_at	RGD1305347	similar to RIKEN cDNA 2610528J11	4.93391e-08	-3.06522
1367906_at	Acp2	acid phosphatase 2, lysosomal	4.90809e-08	-1.88823
1368223_at	Adamts1	ADAM metallopeptidase with thrombospondin type 1 motif, 1	4.89319e-08	3.66537
1374019_at	RGD1564379	RGD1564379	4.86175e-08	-3.38898
1373282_at	Slc25a33	solute carrier family 25, member 33	4.84835e-08	2.55542
1394469_at	---	---	4.81327e-08	-3.33504
1370112_at	Pten	phosphatase and tensin homolog	4.80968e-08	1.86701
1389725_at	Tm7sf2	transmembrane 7 superfamily member 2	4.80968e-08	-1.89614
1376020_at	Dph2	DPH2 homolog (S. cerevisiae)	4.77927e-08	1.83095
1371124_a_at	Kng2	kininogen 2	4.77927e-08	-5.04728
1383879_at	LOC688163	hypothetical protein LOC688163	4.74304e-08	-4.95543
1377618_at	Klf7	Kruppel-like factor 7 (ubiquitous)	4.72439e-08	-2.75494
1372967_at	Arhgef25	Rho guanine nucleotide exchange factor (GEF) 25	4.69358e-08	-2.11433
1374628_at	Cryz	crystallin, zeta (quinone reductase)	4.67954e-08	-2.1819
1380904_at	Zfp418	zinc finger protein 418	4.67255e-08	3.05603
1382865_at	Cep41	centrosomal protein 41	4.63281e-08	-2.17599
1390907_at	LOC691170	similar to zinc finger protein 84 (HPF2)	4.63281e-08	-2.49153
1369953_a_at	Cd24	CD24 molecule	4.63281e-08	-1.85773
1396059_at	Ubxn4	UBX domain protein 4	4.60539e-08	2.21318
1390832_at	Tmcc3	transmembrane and coiled-coil domain family 3	4.60539e-08	-2.24132
1388443_at	Cdk2ap1	cyclin-dependent kinase 2 associated protein 1	4.60539e-08	-1.84093
1370235_at	Dbi	diazepam binding inhibitor (GABA receptor modulator, acyl-CoA binding protein)	4.59607e-08	-1.85325
1372139_at	Tmem80	transmembrane protein 80	4.59064e-08	-2.06809
1395962_at	Chchd5	coiled-coil-helix-coiled-coil-helix domain containing 5	4.54052e-08	-2.03468
1382776_at	Mboat1	membrane bound O-acyltransferase domain containing 1	4.51356e-08	-3.1003
1368205_at	Cfi	complement factor I	4.48945e-08	-2.17775
1375867_at	Zbtb4	zinc finger and BTB domain containing 4	4.48742e-08	-2.32833
1387344_at	Aldh6a1	aldehyde dehydrogenase 6 family, member A1	4.4566e-08	-2.30018
1394136_at	Mtpap	mitochondrial poly(A) polymerase	4.41888e-08	1.91431
1392969_at	Hnf4a	Hepatocyte nuclear factor 4, alpha	4.40245e-08	-4.34171
1368419_at	Cp	ceruloplasmin (ferroxidase)	4.38664e-08	-2.59572
1374622_at	---	---	4.37e-08	-2.1132
1369698_at	Abcc3	ATP-binding cassette, subfamily C (CFTR/MRP), member 3	4.36743e-08	1.87528
1398886_at	RGD1563348	similar to Selenoprotein H	4.36432e-08	-2.16269
1369743_a_at	P2rx4	purinergic receptor P2X, ligand-gated ion channel 4	4.31755e-08	-2.42803
1368706_at	Tm4sf4	transmembrane 4 L six family member 4	4.31156e-08	-2.06968
1384925_at	LOC100912219	uncharacterized LOC100912219	4.29958e-08	-3.88206
1395605_at	Crkl	v-crk sarcoma virus CT10 oncogene homolog (avian)-like	4.21564e-08	2.13125
1377766_at	RGD1306820	similar to erythroid differentiation-related factor 1	4.16535e-08	2.03919
1370913_at	Rsad2	radical S-adenosyl methionine domain containing 2	4.09776e-08	2.3476
1393345_at	---	---	4.06378e-08	-2.03327
1394833_at	Chn2	Chimerin (chimaerin) 2	4.04827e-08	-3.48621
1368294_at	Dnase1l3	deoxyribonuclease 1-like 3	4.02006e-08	-2.90979
1371667_at	Fam20b	family with sequence similarity 20, member B	3.99816e-08	-1.97796
1388497_at	Acot13	acyl-CoA thioesterase 13	3.98073e-08	-1.94922
1381988_at	---	---	3.97898e-08	-2.20321
1392038_at	Arl6ip1	ADP-ribosylation factor-like 6 interacting protein 1	3.97435e-08	2.23968
1383494_at	Srbd1	S1 RNA binding domain 1	3.91785e-08	-2.57113
1389538_at	Nfkbia	nuclear factor of kappa light polypeptide gene enhancer in B-cells inhibitor, alpha	3.89217e-08	2.11355
1373412_at	Nt5c3	5'-nucleotidase, cytosolic III	3.82434e-08	-1.85825
1377307_at	Fam89a	family with sequence similarity 89, member A	3.82285e-08	-2.75814
1384427_at	Mdm2	Mdm2 p53 binding protein homolog (mouse)	3.81663e-08	2.02106
1380182_at	Etl4	enhancer trap locus 4	3.80717e-08	-2.46504
1388942_at	---	---	3.79164e-08	-2.52598
1374852_at	RGD1559909	RGD1559909	3.75227e-08	-1.97359
1383432_at	Dapl1	death associated protein-like 1	3.73704e-08	-4.6252
1392968_at	---	---	3.6605e-08	-1.80759
1377925_at	---	---	3.61483e-08	1.83058
1388634_at	Pgm1	phosphoglucomutase 1	3.57812e-08	2.12036
1379226_at	Aim1l	absent in melanoma 1-like	3.56252e-08	-2.69275
1370583_s_at	Abcb1a /// Abcb1b	ATP-binding cassette, sub-family B (MDR/TAP), member 1A /// ATP-binding cassette, subfa	3.56252e-08	-2.05839
1389779_at	Sh2d4a	SH2 domain containing 4A	3.55521e-08	1.89132
1380028_at	Arl4c-ps1	ADP-ribosylation factor-like 4C, pseudogene 1	3.55244e-08	-1.89401
1390530_at	---	---	3.54235e-08	-2.5344
1392475_at	Atf6	activating transcription factor 6	3.54235e-08	2.02267
1372323_at	Sardh	sarcosine dehydrogenase	3.42703e-08	-2.11201
1398451_at	---	---	3.42703e-08	1.82972
1379361_at	Pex11a	peroxisomal biogenesis factor 11 alpha	3.42703e-08	-1.86651
1369011_at	Apoa5	apolipoprotein A-V	3.36736e-08	-2.63708
1368253_at	Gamt	guanidinoacetate N-methyltransferase	3.31274e-08	-5.33005
1376760_at	Gcfc1	GC-rich sequence DNA-binding factor 1	3.27555e-08	2.02463
1389093_at	Pak1	P21 protein (Cdc42/Rac)-activated kinase 1	3.24838e-08	-2.99766
1390391_at	---	---	3.2387e-08	2.23918
1389654_at	---	---	3.18331e-08	-2.34583
1388190_at	Apob	apolipoprotein B	3.1661e-08	-5.09324
1383795_at	---	---	3.16579e-08	-2.16335
1373781_a_at	Sbsn	suprabasin	3.14317e-08	-2.64814
1385254_at	---	---	3.14113e-08	2.14977
1389651_at	Apln	apelin	3.14113e-08	2.34474
1386922_at	Ca2	carbonic anhydrase 2	3.14113e-08	-1.89995
1376292_at	---	---	3.14113e-08	-13.5084
1390727_at	---	---	3.12897e-08	-2.52215
1368378_at	Aldh1l1	aldehyde dehydrogenase 1 family, member L1	3.12664e-08	1.86968
1384544_at	Pon3	paraoxonase 3	3.12652e-08	-3.53101
1393314_at	---	---	3.02209e-08	-2.11172
1368407_at	Hpse	heparanase	3.00302e-08	2.21601
1367725_at	Pim3	pim-3 oncogene	3.00302e-08	1.86001
1376450_at	Tmem5	transmembrane protein 5	2.97651e-08	1.93061
1381764_s_at	Rnf126	ring finger protein 126	2.96293e-08	2.26002
1388545_at	Smoc1	SPARC related modular calcium binding 1	2.95818e-08	-2.18985
1370030_at	Gclm	glutamate cysteine ligase, modifier subunit	2.95818e-08	3.17228
1372716_at	---	---	2.8713e-08	1.88733
1376731_at	---	---	2.86609e-08	-2.34433
1374276_at	---	---	2.84896e-08	-2.26473
1398877_at	Stip1	stress-induced phosphoprotein 1	2.79682e-08	1.92022
1382814_at	Odz3	odz, odd Oz/ten-m homolog 3 (Drosophila)	2.79178e-08	-6.74564
1398348_at	---	---	2.79178e-08	-2.32255
1390443_at	RGD1563888	similar to DNA segment, Chr 16, ERATO Doi 472, expressed	2.79101e-08	-2.30965
1368248_at	Cds1	CDP-diacylglycerol synthase 1	2.75978e-08	-2.29448
1388667_at	Man2a1	mannosidase, alpha, class 2A, member 1	2.75978e-08	3.64295
1367517_at	---	---	2.75634e-08	-2.09753
1381871_at	Magi1	Membrane associated guanylate kinase, WW and PDZ domain containing 1	2.73053e-08	-1.90243
1390532_at	Slc13a4	solute carrier family 13 (sodium/sulfate symporters), member 4	2.72659e-08	-3.73515
1377102_at	Tmem63a	transmembrane protein 63a	2.72659e-08	-2.26263
1393028_at	---	---	2.72659e-08	2.45364
1371534_at	LOC100911440 /// Slc25a22	mitochondrial glutamate carrier 1-like /// solute carrier family 25 (mitochondrial carr	2.72659e-08	-1.8624
1398659_at	Vwc2	von Willebrand factor C domain containing 2	2.72659e-08	-2.25942
1389439_at	LOC100912247	uncharacterized LOC100912247	2.72659e-08	2.40658
1394865_at	Rtp3	receptor (chemosensory) transporter protein 3	2.72659e-08	-2.45448
1382602_at	RGD1565257	similar to zinc finger protein 650	2.70424e-08	2.19826
1372685_at	Cdkn3	cyclin-dependent kinase inhibitor 3	2.70406e-08	-4.50152
1374797_at	Eaf1	ELL associated factor 1	2.68583e-08	2.00177
1386321_s_at	Trib3	tribbles homolog 3 (Drosophila)	2.68025e-08	4.1413
1383288_at	Mdm2	Mdm2 p53 binding protein homolog (mouse)	2.68025e-08	1.94011
1375343_at	---	---	2.66917e-08	-2.56126
1388551_at	Pcdhga1 /// Pcdhga10 /// Pcdhga11 /// Pcdhga12 /// Pcdhga2 /// Pcdhga3 /// Pcdhga5 /// Pcdhga7 /// Pcdhga8 /// Pcdhga9 /// Pcdhgb7 /// Pcdhgb8 /// Pcdhgc3	protocadherin gamma subfamily A, 1 /// protocadherin gamma subfamily A, 10 /// protocad	2.6616e-08	-1.95441
1367860_a_at	Mmp14	matrix metallopeptidase 14 (membrane-inserted)	2.65025e-08	-2.1211
1387963_a_at	Uox	urate oxidase	2.64292e-08	-5.90514
1371392_at	Gpi	glucose-6-phosphate isomerase	2.62483e-08	2.96075
1392717_at	---	---	2.61476e-08	2.28274
1391781_at	---	---	2.59499e-08	3.20169
1387206_at	B4galt6	UDP-Gal:betaGlcNAc beta 1,4-galactosyltransferase, polypeptide 6	2.5802e-08	-2.58189
1383064_at	---	---	2.57738e-08	-2.10174
1373072_at	Lims1	LIM and senescent cell antigen-like domains 1	2.5761e-08	1.91197
1375672_at	---	---	2.56072e-08	2.4673
1388696_at	Ufd1l	ubiquitin fusion degradation 1 like (yeast)	2.54893e-08	2.29699
1379483_at	---	---	2.54206e-08	2.46693
1393119_at	---	---	2.52573e-08	2.27412
1391190_at	Tnrc6a	trinucleotide repeat containing 6a	2.5153e-08	2.13041
1370892_at	C4a /// C4b	complement component 4A (Rodgers blood group) /// complement component 4B (Chido blood	2.51477e-08	-3.88134
1371617_at	Psmd13	proteasome (prosome, macropain) 26S subunit, non-ATPase, 13	2.51477e-08	1.90495
1380721_at	Zfp418	zinc finger protein 418	2.51277e-08	3.52834
1385667_x_at	---	---	2.47113e-08	-2.06889
1369772_at	Slc6a9	solute carrier family 6 (neurotransmitter transporter, glycine), member 9	2.47059e-08	2.81148
1368777_at	Bard1	BRCA1 associated RING domain 1	2.47059e-08	3.30453
1381145_at	---	---	2.46435e-08	-5.62293
1388924_at	Angptl4	angiopoietin-like 4	2.46359e-08	-4.12655
1382262_at	---	---	2.42447e-08	-1.92278
1371887_at	Hmgb3 /// LOC678896 /// LOC688583	high mobility group box 3 /// similar to High mobility group protein 4 (HMG-4) (High mo	2.40862e-08	-2.55942
1383165_at	RGD1310209	similar to KIAA1324 protein	2.38847e-08	-3.5583
1378225_at	Mmp14	Matrix metallopeptidase 14 (membrane-inserted)	2.38572e-08	-1.91692
1370460_at	Usp15	ubiquitin specific peptidase 15	2.38101e-08	1.92288
1371519_at	Etfdh	electron-transferring-flavoprotein dehydrogenase	2.34919e-08	-1.97227
1388966_at	---	---	2.3267e-08	2.5858
1375517_at	Tp53inp2	tumor protein p53 inducible nuclear protein 2	2.3267e-08	-3.29214
1398247_at	LOC100909969 /// LOC100911070 /// Lonp1	lon protease homolog, mitochondrial-like /// lon protease homolog, mitochondrial-like /	2.31737e-08	2.27914
1390203_at	---	---	2.31737e-08	1.98983
1374650_at	Nedd9	neural precursor cell expressed, developmentally down-regulated 9	2.29854e-08	-3.30618
1371485_at	---	---	2.29405e-08	-2.6887
1367708_a_at	Fasn	fatty acid synthase	2.29405e-08	-2.3349
1373754_at	---	---	2.28593e-08	-2.33041
1389377_at	Insig2	insulin induced gene 2	2.25192e-08	1.98123
1373403_at	LOC684871	similar to Protein C8orf4 (Thyroid cancer protein 1) (TC-1)	2.24565e-08	-5.28602
1383744_at	---	---	2.23696e-08	2.66121
1375441_at	Sars	seryl-tRNA synthetase	2.19969e-08	2.22346
1392768_at	Asf1a	ASF1 anti-silencing function 1 homolog A (S. cerevisiae)	2.19228e-08	1.9973
1385687_at	Fam25a	family with sequence similarity 25, member A	2.19228e-08	-3.79783
1367575_at	Eno1 /// Eno1-ps1 /// LOC685431 /// RGD1563294	enolase 1, (alpha) /// enolase 1, (alpha), pseudogene 1 /// similar to Alpha-enolase (2	2.17355e-08	1.83339
1388146_at	---	---	2.16271e-08	-2.64223
1398333_at	---	---	2.16271e-08	2.11019
1368508_at	Psma3	proteasome (prosome, macropain) subunit, alpha type 3	2.15815e-08	1.93464
1377277_at	---	---	2.15608e-08	-5.1176
AFFX_Rat_beta-actin_M_at	---	---	2.14763e-08	-1.84409
1384331_at	Srxn1	sulfiredoxin 1	2.14213e-08	3.57991
1369693_a_at	Slc1a2	solute carrier family 1 (glial high affinity glutamate transporter), member 2	2.12321e-08	-2.92741
1367687_a_at	Pam	peptidylglycine alpha-amidating monooxygenase	2.10995e-08	-2.57519
1368161_a_at	Ahsg	alpha-2-HS-glycoprotein	2.10995e-08	-4.48261
1384718_at	---	---	2.10376e-08	2.15368
1392747_at	---	---	2.08631e-08	2.67151
1386926_at	Acsl5	acyl-CoA synthetase long-chain family member 5	2.07919e-08	-1.8572
1397375_at	Acsl5	Acyl-CoA synthetase long-chain family member 5	2.07919e-08	-2.08867
1383460_at	---	---	2.07465e-08	-3.18977
1370499_at	Klrb1a /// Klrb1b /// RGD2301395	killer cell lectin-like receptor subfamily B, member 1A /// killer cell lectin-like rec	2.07079e-08	-4.06993
1373626_at	---	---	2.05557e-08	-1.9057
1391703_at	Orc4	origin recognition complex, subunit 4	2.05425e-08	2.0335
1369224_at	Cdh17	cadherin 17	2.0525e-08	-4.41678
1389908_at	---	---	2.0184e-08	-2.22638
1393017_at	Rhpn1	rhophilin, Rho GTPase binding protein 1	2.01108e-08	-4.54883
1387819_at	Cela1	chymotrypsin-like elastase family, member 1	1.99304e-08	-2.70731
1371799_at	Gaa	glucosidase, alpha, acid	1.96565e-08	1.86458
1382205_at	---	---	1.95751e-08	-3.90057
1371811_at	Bscl2	Berardinelli-Seip congenital lipodystrophy 2 (seipin)	1.95481e-08	-2.57863
1378068_at	Mir29c	microRNA mir-29c	1.89935e-08	3.14475
1388212_a_at	RT1-S3	RT1 class Ib, locus S3	1.88492e-08	-4.61692
1388535_at	RGD1306820	similar to erythroid differentiation-related factor 1	1.855e-08	2.29259
1383241_at	C1r	complement component 1, r subcomponent	1.84926e-08	-1.97234
1392246_at	---	---	1.84926e-08	-2.32729
1383321_at	Tpst1	tyrosylprotein sulfotransferase 1	1.84302e-08	-2.00442
1373677_at	Slc39a10	solute carrier family 39 (zinc transporter), member 10	1.83319e-08	-11.0356
1398998_at	RGD1309748	similar to CG4768-PA	1.82563e-08	1.88642
1370086_at	Fgg	fibrinogen gamma chain	1.81607e-08	-1.87118
1370014_at	Stx4	syntaxin 4	1.78607e-08	-2.25344
1392893_a_at	Nacc2	Nucleus accumbens associated 2, BEN and BTB (POZ) domain containing	1.78607e-08	-1.84404
1370281_at	Fabp5	fatty acid binding protein 5, epidermal	1.78607e-08	1.84005
1371123_x_at	RT1-S3	RT1 class Ib, locus S3	1.78607e-08	-4.55729
1381006_at	Hgfac	hepatocyte growth factor activator	1.7812e-08	-3.14038
1388213_a_at	RT1-S3	RT1 class Ib, locus S3	1.77897e-08	-4.56176
1399130_at	Pigy	phosphatidylinositol glycan anchor biosynthesis, class Y	1.77897e-08	-2.44494
1373999_at	---	---	1.7342e-08	2.12335
1383997_at	---	---	1.734e-08	2.14221
1382439_at	Itgb6	integrin, beta 6	1.73069e-08	-2.54253
1383585_s_at	---	---	1.72812e-08	5.35619
1394363_at	Riok3	RIO kinase 3 (yeast)	1.72138e-08	2.78428
1377000_at	Whamm	WAS protein homolog associated with actin, golgi membranes and microtubules	1.72003e-08	2.5705
1392262_at	---	---	1.71575e-08	2.78854
1376315_at	Edem2	ER degradation enhancer, mannosidase alpha-like 2	1.68306e-08	-2.52194
1388851_at	LOC100912578	stress-70 protein, mitochondrial-like	1.67919e-08	2.15021
1390255_at	Ablim3	actin binding LIM protein family, member 3	1.67852e-08	-3.57225
1390243_at	---	---	1.66599e-08	2.39411
1373451_at	Rnaseh2b	ribonuclease H2, subunit B	1.66599e-08	-1.89829
1368491_at	Dnase2b	deoxyribonuclease II beta	1.6621e-08	-2.22658
1392870_at	---	---	1.66039e-08	-2.94134
1384491_at	Aox3 /// Aox4	aldehyde oxidase 3 /// aldehyde oxidase 4	1.66039e-08	-3.35237
1370148_at	Hp	haptoglobin	1.65027e-08	-6.12578
1368418_a_at	Cp	ceruloplasmin (ferroxidase)	1.65027e-08	-2.38041
1377687_at	Zc4h2	zinc finger, C4H2 domain containing	1.63543e-08	-2.51839
1388714_at	Ell	elongation factor RNA polymerase II	1.63511e-08	2.24027
1383458_at	---	---	1.63511e-08	-3.60082
1394039_at	Klf5	Kruppel-like factor 5	1.63445e-08	3.52423
1390042_at	Tmem140	transmembrane protein 140	1.59439e-08	1.85852
1387597_at	Dmrt1	doublesex and mab-3 related transcription factor 1	1.53561e-08	-5.97253
1393392_at	---	---	1.51688e-08	-6.90954
1377996_at	---	---	1.51141e-08	-2.06737
1388901_at	Fkbp5	FK506 binding protein 5	1.48646e-08	2.416
1373991_at	---	---	1.47435e-08	-2.70172
1370237_at	Hadh	hydroxyacyl-CoA dehydrogenase	1.46747e-08	-2.34251
1368654_at	Npap60	nuclear pore associated protein	1.45898e-08	2.19915
1376640_at	Fam171a1	family with sequence similarity 171, member A1	1.45289e-08	-2.71215
1372211_at	Mafk	v-maf musculoaponeurotic fibrosarcoma oncogene homolog K (avian)	1.44827e-08	2.5505
1390493_at	---	---	1.44288e-08	2.94908
1389150_at	LOC100910396	uncharacterized LOC100910396	1.4224e-08	-1.95879
1369735_at	Gas6	growth arrest specific 6	1.4224e-08	-4.5594
1398450_at	---	---	1.4224e-08	-2.17537
1372571_at	2013-03-02	membrane-associated ring finger (C3HC4) 2	1.41945e-08	-2.39549
1392800_at	RGD1308165	similar to hypothetical protein MGC17337	1.41945e-08	3.15451
1376502_at	RGD1309228	similar to putative protein, with at least 9 transmembrane domains, of eukaryotic origi	1.41945e-08	1.87957
1374758_at	---	---	1.41923e-08	-2.38626
1382355_at	Galnt4	UDP-N-acetyl-alpha-D-galactosamine:polypeptide N-acetylgalactosaminyltransferase 4 (Gal	1.41598e-08	-2.42901
1378814_at	---	---	1.414e-08	2.55135
1376071_at	---	---	1.414e-08	-1.92509
1374505_at	LOC100361188	ghiso	1.414e-08	-2.75292
1397564_at	---	---	1.414e-08	5.78734
1368064_a_at	Ddc	dopa decarboxylase (aromatic L-amino acid decarboxylase)	1.414e-08	-12.0218
1390157_at	Ube2h	ubiquitin-conjugating enzyme E2H	1.40663e-08	2.45806
1374175_at	Porcn	porcupine homolog (Drosophila)	1.37973e-08	-2.84475
1388441_at	LOC689574	hypothetical protein LOC689574	1.37488e-08	-2.46867
1370269_at	Cyp1a1	cytochrome P450, family 1, subfamily a, polypeptide 1	1.37095e-08	-9.5886
1372836_at	---	---	1.36741e-08	-2.73608
1373866_at	Coq10b	coenzyme Q10 homolog B (S. cerevisiae)	1.35427e-08	1.81193
1397556_at	Naa50	N(alpha)-acetyltransferase 50, NatE catalytic subunit	1.33217e-08	2.40365
1372610_at	P4ha2	prolyl 4-hydroxylase, alpha polypeptide II	1.32548e-08	2.3924
1370047_at	Enpp1	ectonucleotide pyrophosphatase/phosphodiesterase 1	1.32548e-08	-2.17006
1371715_at	Sptssa	serine palmitoyltransferase, small subunit A	1.31218e-08	-1.83032
1376782_at	Cdc14a	CDC14 cell division cycle 14 homolog A (S. cerevisiae)	1.30349e-08	-2.22773
1370805_at	Cited1	Cbp/p300-interacting transactivator with Glu/Asp-rich carboxy-terminal domain 1	1.30334e-08	2.19288
1371963_at	Pcca	propionyl-coenzyme A carboxylase, alpha polypeptide	1.30334e-08	-3.0927
1376104_at	Ccdc165	coiled-coil domain containing 165	1.30334e-08	-2.23577
1389329_at	Lgals8	lectin, galactoside-binding, soluble, 8	1.30334e-08	2.11876
1390240_at	---	---	1.29341e-08	2.04495
1390837_at	---	---	1.27952e-08	-2.46778
1380665_at	---	---	1.27714e-08	1.87527
1374608_at	Tatdn2	TatD DNase domain containing 2	1.27587e-08	2.21817
1384834_at	Cobl	cordon-bleu homolog (mouse)	1.2651e-08	-2.62604
1397929_at	---	---	1.25686e-08	-3.84858
1384264_at	Myh14	myosin, heavy chain 14, non-muscle	1.24745e-08	-2.96979
1370954_at	P4ha1	prolyl 4-hydroxylase, alpha polypeptide I	1.24234e-08	3.9094
1371923_at	Lpcat1	lysophosphatidylcholine acyltransferase 1	1.18834e-08	-3.39785
1392244_at	---	---	1.18834e-08	-2.71848
1367723_a_at	Sh2b3	SH2B adaptor protein 3	1.17627e-08	1.85263
1379493_at	---	---	1.17057e-08	1.95736
1374816_at	Myzap	myocardial zonula adherens protein	1.16897e-08	-3.74287
1376601_at	Sema6a	sema domain, transmembrane domain (TM), and cytoplasmic domain, (semaphorin) 6A	1.16856e-08	2.15555
1369415_at	Bhlhe40	basic helix-loop-helix family, member e40	1.15527e-08	3.45438
1376700_at	Lima1	LIM domain and actin binding 1	1.15527e-08	-2.84379
1374911_at	RGD1303142	oxidative stress responsive gene	1.15022e-08	3.21228
1367479_at	LOC100360065 /// LOC100365891 /// Nop10	H/ACA ribonucleoprotein complex subunit 3 /// nucleolar protein family A, member 3-like	1.14857e-08	-1.96804
1382291_at	LOC100361122	SRY-box containing gene 9	1.14857e-08	-1.92768
1388895_at	LOC290577	hypothetical LOC290577	1.14857e-08	2.00525
1389265_at	Gbe1	glucan (1,4-alpha-), branching enzyme 1	1.13158e-08	2.25238
1399055_at	Brd7	bromodomain containing 7	1.11487e-08	-2.19588
1381229_at	---	---	1.10959e-08	3.02894
1392012_at	Eppk1-ps1	epiplakin 1, pseudogene 1	1.10885e-08	-4.37085
1371353_at	Sqstm1	sequestosome 1	1.10368e-08	3.18977
1389649_at	---	---	1.09113e-08	-1.96766
1377163_at	Inhbb	inhibin beta-B	1.08998e-08	-3.21018
1372728_at	Sort1	sortilin 1	1.08998e-08	-3.62342
1379592_at	Slc25a13	solute carrier family 25, member 13 (citrin)	1.08998e-08	-2.12392
1379900_at	---	---	1.08463e-08	-3.3222
1391457_a_at	Irx2	iroquois homeobox 2	1.07898e-08	2.38233
1375948_at	Alkbh5	AlkB, alkylation repair homolog 5 (E. coli)	1.06878e-08	2.27662
1392550_at	Dact1	dapper, antagonist of beta-catenin, homolog 1 (Xenopus laevis)	1.06548e-08	-3.19151
1368121_at	Akr7a3	aldo-keto reductase family 7, member A3 (aflatoxin aldehyde reductase)	1.06548e-08	2.75216
1374800_at	---	---	1.06548e-08	-2.27679
1393342_at	---	---	1.05992e-08	-2.29277
1370062_at	Higd1a	HIG1 hypoxia inducible domain family, member 1A	1.05124e-08	3.1347
1377675_at	LOC100302372	hypothetical protein LOC100302372	1.05124e-08	-2.29063
1377884_at	---	---	1.04878e-08	-2.2127
1368025_at	Ddit4	DNA-damage-inducible transcript 4	1.01746e-08	2.43529
1374565_at	Nek6	NIMA (never in mitosis gene a)-related kinase 6	1.0137e-08	-2.07638
1388164_at	RT1-S3	RT1 class Ib, locus S3	1.00748e-08	-5.18126
1379076_at	---	---	9.95071e-09	-6.60161
1369203_at	Wif1	Wnt inhibitory factor 1	9.95071e-09	-3.63133
1381220_at	Acvr2a	activin A receptor, type IIA	9.82728e-09	2.52064
1383624_at	RGD1565033	similar to hypothetical protein LOC284018 isoform b	9.78068e-09	-1.90294
1390020_at	Ogdh	oxoglutarate (alpha-ketoglutarate) dehydrogenase (lipoamide)	9.69832e-09	-1.93861
1379934_at	Lyst	lysosomal trafficking regulator	9.69682e-09	2.31541
1379257_at	Epb41l4a	erythrocyte membrane protein band 4.1 like 4A	9.68323e-09	-2.30688
1394209_at	---	---	9.68323e-09	-3.39862
1369992_at	Psmd1	proteasome (prosome, macropain) 26S subunit, non-ATPase, 1	9.68323e-09	2.18442
1377213_at	---	---	9.68323e-09	2.18862
1373746_at	Wdr91	WD repeat domain 91	9.68323e-09	2.41486
1376672_at	---	---	9.5785e-09	-1.91538
1385767_at	LOC304000	cell adhesion molecule JCAM	9.5785e-09	-1.91339
1398584_at	Krt1-5	keratin complex 1, acidic, gene 5	9.5785e-09	-5.55494
1386916_at	Aco1	aconitase 1, soluble	9.42323e-09	-2.2644
1374638_at	Pex13	peroxisomal biogenesis factor 13	9.40573e-09	1.97068
1370975_at	Kdm3a	lysine (K)-specific demethylase 3A	9.16764e-09	2.87085
1388574_at	Wars	tryptophanyl-tRNA synthetase	9.16764e-09	1.91327
1385978_at	---	---	9.08215e-09	-2.32021
1387625_at	Igfbp6	insulin-like growth factor binding protein 6	9.01154e-09	7.36766
1387430_at	Hsf2	heat shock transcription factor 2	9.01154e-09	2.01909
1387203_at	Gckr	glucokinase (hexokinase 4) regulator	9.01154e-09	-4.02147
1393236_at	Riok3	RIO kinase 3 (yeast)	9.01154e-09	1.89298
1368940_at	P2ry2	purinergic receptor P2Y, G-protein coupled, 2	8.91225e-09	3.01295
1390783_at	Abca8a	ATP-binding cassette, subfamily A (ABC1), member 8a	8.91225e-09	-4.02128
1383017_at	Ptprm	protein tyrosine phosphatase, receptor type, M	8.91225e-09	-7.78626
1374652_at	---	---	8.91225e-09	-1.83974
1375900_at	Tnfrsf9	tumor necrosis factor receptor superfamily, member 9	8.91225e-09	-2.95259
1398931_at	Tmem223	transmembrane protein 223	8.91032e-09	-2.48958
1387896_at	Scp2	sterol carrier protein 2	8.91032e-09	-2.36653
1388751_at	Fam8a1	family with sequence similarity 8, member A1	8.88321e-09	-1.98425
1367952_at	Lrp2	low density lipoprotein receptor-related protein 2	8.86596e-09	-4.0896
1398772_at	Nsfl1c	NSFL1 (p97) cofactor (p47)	8.86596e-09	1.8277
1382400_at	Rlf	rearranged L-myc fusion	8.71522e-09	2.27805
1388973_at	Col9a1	collagen, type IX, alpha 1	8.71522e-09	-15.0977
1377858_at	Prdm2	PR domain containing 2, with ZNF domain	8.71522e-09	3.99686
1393690_at	Insig2	insulin induced gene 2	8.71522e-09	2.42494
1370296_at	Scp2	sterol carrier protein 2	8.71522e-09	-1.99283
1393346_at	Ccdc125	coiled-coil domain containing 125	8.71522e-09	-2.17188
1372318_at	---	---	8.71522e-09	-4.22065
1373551_at	RGD1309762	similar to KIAA0614 protein	8.71522e-09	-1.84432
1372254_at	Serping1	serpin peptidase inhibitor, clade G, member 1	8.71522e-09	-2.02786
1371012_at	Hacl1	2-hydroxyacyl-CoA lyase 1	8.71522e-09	-5.8003
1368380_at	Vtn	vitronectin	8.70276e-09	-5.84543
1372647_at	---	---	8.62548e-09	-6.07014
1375929_at	Mnt	max binding protein	8.4036e-09	1.90028
1370688_at	Gclc	glutamate-cysteine ligase, catalytic subunit	8.4036e-09	3.99918
1369226_at	Kng1 /// Kng1l1	kininogen 1 /// kininogen 1-like 1	8.4036e-09	-4.64144
1374139_at	Cdr2	cerebellar degeneration-related 2	8.36215e-09	2.24453
1371974_at	Phyhd1	phytanoyl-CoA dioxygenase domain containing 1	8.3531e-09	-3.6789
1367651_at	Ctsd	cathepsin D	8.27989e-09	2.56808
1393136_at	Tmem57	transmembrane protein 57	8.27989e-09	2.14229
1383461_at	Wdyhv1	WDYHV motif containing 1	8.26465e-09	-1.82393
1391098_x_at	---	---	8.01358e-09	2.30526
1384602_at	Gpr107	G protein-coupled receptor 107	7.91421e-09	3.41574
1387178_a_at	Cbs	cystathionine beta synthase	7.85789e-09	-4.20631
1384244_at	Hsdl2	hydroxysteroid dehydrogenase like 2	7.76122e-09	-2.07602
1368191_a_at	Slc22a1	solute carrier family 22 (organic cation transporter), member 1	7.61267e-09	-2.12773
1388663_at	LOC687118	similar to death effector domain-containing DNA binding protein 2	7.57859e-09	5.28274
1394022_at	Id4	inhibitor of DNA binding 4	7.55781e-09	-2.79493
1368627_at	Rgn	regucalcin (senescence marker protein-30)	7.50657e-09	-6.85962
1370151_at	Cps1	carbamoyl-phosphate synthetase 1	7.46717e-09	-2.36815
1389003_at	Rhobtb3	Rho-related BTB domain containing 3	7.45415e-09	-2.4764
1390659_at	---	---	7.45415e-09	-1.91392
1370299_at	Aldob	aldolase B, fructose-bisphosphate	7.45415e-09	-5.16206
1387907_at	Itpr1	inositol 1,4,5-trisphosphate receptor, type 1	7.45415e-09	-2.0293
1387893_at	C1s	complement component 1, s subcomponent	7.4377e-09	-2.9732
1390785_at	Ubxn2a	UBX domain protein 2A	7.4377e-09	2.21745
1388384_at	LOC684259	similar to RUN and SH3 domain-containing protein 2	7.43315e-09	3.55434
1367760_at	Map2k1	mitogen activated protein kinase kinase 1	7.37009e-09	2.10637
1388713_at	Thtpa	thiamine triphosphatase	7.37009e-09	-2.16949
1374069_at	Rab11a	RAB11a, member RAS oncogene family	7.34265e-09	-1.8915
1379275_at	Snx10	sorting nexin 10	7.25883e-09	6.32073
1374507_at	Ube4b	ubiquitination factor E4B	7.17171e-09	1.87837
1383531_at	---	---	7.13119e-09	2.49465
1368247_at	Hspa1a /// Hspa1b	heat shock 70kD protein 1A /// heat shock 70kD protein 1B (mapped)	7.09801e-09	5.55206
1367647_at	Serpina1	serpin peptidase inhibitor, clade A (alpha-1 antiproteinase, antitrypsin), member 1	7.09801e-09	-6.86277
1393244_at	---	---	7.08784e-09	2.71127
1373657_at	Slc31a2	solute carrier family 31 (copper transporters), member 2	7.08784e-09	-1.87279
1368842_at	Tcf4	Transcription factor 4	7.08784e-09	-2.38157
1384008_at	---	---	7.08784e-09	-2.04207
1368908_at	Anxa4	annexin A4	7.06843e-09	-3.11942
1388527_at	---	---	6.9917e-09	-2.58448
1378801_at	---	---	6.87922e-09	2.51629
1389039_at	---	---	6.87922e-09	-3.60979
1373427_at	Rragd	Ras-related GTP binding D	6.87922e-09	1.91122
1373368_at	PCOLCE2	procollagen C-endopeptidase enhancer 2	6.87922e-09	-2.29013
1388471_at	Tcp11l2	t-complex 11 (mouse) like 2	6.86216e-09	2.92125
1370694_at	Trib3	tribbles homolog 3 (Drosophila)	6.86216e-09	4.90036
1398906_at	LOC287274 /// Trappc2	sedlin-like /// trafficking protein particle complex 2	6.79949e-09	-1.97507
1369973_at	Xdh	xanthine dehydrogenase	6.71245e-09	-2.18991
1372455_at	Tspan12	tetraspanin 12	6.71245e-09	-1.99514
1395620_at	Fam133b	family with sequence similarity 133, member B	6.71245e-09	1.94585
1370912_at	Hspa1a	heat shock 70kD protein 1A	6.67778e-09	3.30742
1373532_at	Plekhf1	pleckstrin homology domain containing, family F (with FYVE domain) member 1	6.62933e-09	1.80861
1373054_at	Slc44a1	solute carrier family 44, member 1	6.47665e-09	-1.88417
1384953_at	Ptprm	protein tyrosine phosphatase, receptor type, M	6.40896e-09	-7.11881
1367631_at	Ctgf	connective tissue growth factor	6.3852e-09	-1.82342
1379264_at	Znrf2	zinc and ring finger 2	6.3732e-09	-1.92178
1376916_at	Zbtb2	zinc finger and BTB domain containing 2	6.14281e-09	2.44744
1387924_at	Ngef	neuronal guanine nucleotide exchange factor	6.14281e-09	-2.13716
1376119_at	Thada	thyroid adenoma associated	6.14281e-09	-4.38102
1368079_at	Pdk1	pyruvate dehydrogenase kinase, isozyme 1	6.14281e-09	3.41142
1391274_at	---	---	6.14281e-09	-2.21169
1383793_at	Tmcc1	transmembrane and coiled-coil domain family 1	6.14281e-09	2.19307
1376209_at	RGD1311310	similar to hypothetical protein supported by AL449243	6.14281e-09	-2.39035
1376657_at	Cadm1	cell adhesion molecule 1	6.14281e-09	-2.04894
1367720_at	Alad	aminolevulinate dehydratase	6.14281e-09	-2.10686
1372092_at	Trak2	trafficking protein, kinesin binding 2	6.14281e-09	-2.07483
[truncated: 244 more rows]

## Sheet: 214_common
Probeset ID	Gene Symbol	Gene Title	mh1c1 low ratio	mh1c1 high ratio	h4iie low ratio	h4iie high ratio
1367598_at	Ttr	transthyretin	0.556605	0.35515	0.649941	0.361229
1367647_at	Serpina1	serpin peptidase inhibitor, clade A (alpha-1 antiproteinase, antitrypsin), member 1	0.394943	0.145714	0.70468	0.29796
1367707_at	Fasn	fatty acid synthase	0.563113	0.455521	0.839619	0.452668
1367708_a_at	Fasn	fatty acid synthase	0.657419	0.428283	0.822806	0.536366
1367743_at	Pfkl	phosphofructokinase, liver	1.69624	2.39176	2.19611	1.70373
1367795_at	Ifrd1	interferon-related developmental regulator 1	0.984786	4.11292	1.2637	2.0252
1367850_at	Fcgr2a /// LOC100362543 /// LOC498276	Fc fragment of IgG, low affinity IIa, receptor (CD32) /// Low affinity immunoglobulin g	1.46057	3.40645	1.27264	2.70205
1367952_at	Lrp2	low density lipoprotein-related protein 2	0.683888	0.244523	0.525032	0.439596
1367974_at	Anxa3	annexin A3	0.646786	0.409853	1.15065	1.91473
1368025_at	Ddit4	DNA-damage-inducible transcript 4	1.36272	2.43529	1.84915	1.44606
1368064_a_at	Ddc	dopa decarboxylase (aromatic L-amino acid decarboxylase)	0.428319	0.0831821	0.659381	0.29818
1368079_at	Pdk1	pyruvate dehydrogenase kinase, isozyme 1	1.51656	3.41142	2.43872	1.86708
1368159_at	Abcb6	ATP-binding cassette, sub-family B (MDR/TAP), member 6	1.71465	2.19846	1.52481	1.84105
1368174_at	Egln3	EGL nine homolog 3 (C. elegans)	1.35901	1.94134	2.44125	1.86006
1368180_s_at	Gsta2 /// LOC494499	glutathione S-transferase A2 /// LOC494499 protein	4.93921	6.88872	2.05677	1.92269
1368253_at	Gamt	guanidinoacetate N-methyltransferase	0.707274	0.187616	0.886952	0.533825
1368258_at	Apln	apelin	1.3433	1.93313	1.96223	1.40953
1368328_at	Gys2	glycogen synthase 2	0.48579	0.416834	0.55806	0.425181
1368363_at	Klf5	Kruppel-like factor 5	1.60503	4.07882	1.69994	2.15156
1368380_at	Vtn	vitronectin	0.57498	0.171074	0.792603	0.380096
1368419_at	Cp	ceruloplasmin	0.530798	0.385249	0.514703	0.379319
1368420_at	Cp	ceruloplasmin	0.685715	0.53266	0.598463	0.513482
1368550_at	Foxq1	forkhead box Q1	0.754949	0.434886	1.9247	2.57037
1368618_at	Grb14	growth factor receptor bound protein 14	0.773581	0.348652	0.730427	0.516274
1368707_at	Itih4	inter alpha-trypsin inhibitor, heavy chain 4	0.433942	0.333979	0.521498	0.126976
1369050_at	Pik3c2g	phosphoinositide-3-kinase, class 2, gamma polypeptide	0.281694	0.143751	0.660579	0.260101
1369086_a_at	Cacna1d	calcium channel, voltage-dependent, L type, alpha 1D subunit	0.638823	0.281778	0.78368	0.485078
1369224_at	Cdh17	cadherin 17	0.403926	0.226409	0.655731	0.404963
1369473_at	Pgm1	phosphoglucomutase 1	1.33041	2.13527	1.83148	1.38375
1369764_at	C4bpa	complement component 4 binding protein, alpha	0.789419	0.325756	0.588361	0.361514
1369866_at	Cym	chymosin	1.01791	2.59534	1.14193	1.90293
1370027_a_at	A1i3 /// Mug1	alpha-1-inhibitor III /// murinoglobulin 1	0.50341	0.232324	0.800257	0.276948
1370030_at	Gclm	glutamate cysteine ligase, modifier subunit	1.71888	3.17228	1.86092	1.84878
1370062_at	Higd1a	HIG1 hypoxia inducible domain family, member 1A	1.54609	3.1347	1.93284	1.70828
1370080_at	Hmox1	heme oxygenase (decycling) 1	2.41933	10.0318	7.89232	7.72571
1370235_at	Dbi	diazepam binding inhibitor (GABA receptor modulator, acyl-Coenzyme A binding protein)	0.843053	0.539592	0.85333	0.536597
1370299_at	Aldob	aldolase B, fructose-bisphosphate	0.678445	0.193721	0.697934	0.384445
1370310_at	Hmgcs2	3-hydroxy-3-methylglutaryl-Coenzyme A synthase 2 (mitochondrial)	0.562771	0.0873049	0.408439	0.319442
1370352_at	Cesl1 /// LOC100125372	carboxylesterase-like 1 /// carboxylesterase ES-4	2.20619	1.52238	1.78483	2.4347
1370475_at	Cyp2b3	cytochrome P450, family 2, subfamily b, polypeptide 3	0.531477	0.0874911	0.855485	0.47302
1370547_at	Pzp	pregnancy-zone protein	0.257743	0.0667947	0.862426	0.410334
1370615_at	Ugt2b7	UDP glucuronosyltransferase 2 family, polypeptide B7	4.30239	2.79424	1.98803	1.64115
1370694_at	Trib3	tribbles homolog 3 (Drosophila)	1.13932	4.90036	1.52262	2.01025
1370695_s_at	Trib3	tribbles homolog 3 (Drosophila)	1.09936	4.30022	1.35055	1.80315
1370848_at	Slc2a1	solute carrier family 2 (facilitated glucose transporter), member 1	1.76934	5.3854	2.83041	2.4706
1370912_at	Hspa1a	heat shock 70kD protein 1A	0.97789	3.30742	1.17596	2.15615
1370954_at	P4ha1	prolyl 4-hydroxylase, alpha polypeptide I	1.70462	3.9094	2.48786	2.40867
1370975_at	Kdm3a	lysine (K)-specific demethylase 3A	1.49016	2.87085	1.86724	1.79717
1370992_a_at	Fga	fibrinogen alpha chain	0.481032	0.113183	0.729162	0.487566
1371012_at	Hacl1	2-hydroxyacyl-CoA lyase 1	0.697478	0.172405	0.799933	0.498185
1371014_at	Plcb1	phospholipase C, beta 1 (phosphoinositide-specific)	0.951629	0.421835	0.78314	0.462619
1371030_at	Spp2	secreted phosphoprotein 2	0.582984	0.271721	0.62746	0.430439
1371076_at	Cyp2b1 /// Cyp2b2	cytochrome P450, family 2, subfamily b, polypeptide 1 /// cytochrome P450, family 2, su	0.642298	0.361632	0.641841	0.536712
1371100_at	Es1 /// LOC100365275	esterase 1 /// microsomal carboxyesterase E1-like	1.86045	1.39649	1.65188	1.96904
1371237_a_at	Mt1a	metallothionein 1a	3.01699	18.8939	13.9199	17.8218
1371332_at	---	---	0.770315	0.281714	0.751226	0.409833
1371353_at	Sqstm1	sequestosome 1	1.6387	3.18977	1.54602	1.85948
1371363_at	Gpd1	glycerol-3-phosphate dehydrogenase 1 (soluble)	0.70883	0.549702	0.683486	0.512039
1371541_at	Mylk	myosin light chain kinase	0.535993	0.108819	0.797978	0.510344
1371692_at	Mllt11	myeloid/lymphoid or mixed-lineage leukemia (trithorax homolog, Drosophila); translocate	1.05457	2.95702	1.1627	2.00801
1371795_at	---	---	0.738548	0.353633	0.787462	0.537926
1371824_at	Ak3l1	adenylate kinase 3-like 1	1.99585	5.09086	2.22516	1.69013
1371995_at	Klhl21	kelch-like 21 (Drosophila)	1.33869	3.76993	1.45626	2.00488
1372237_at	---	---	1.19767	4.41023	1.05305	3.36725
1372318_at	---	---	0.525283	0.23693	0.743957	0.330731
1372683_at	Mocos	molybdenum cofactor sulfurase	1.31148	2.95285	1.14438	1.97988
1372685_at	Cdkn3	cyclin-dependent kinase inhibitor 3	0.977019	0.222147	0.764086	0.487025
1372760_at	---	---	1.63615	1.97224	1.33834	2.14757
1372990_at	Creb3	cAMP responsive element binding protein 3	1.09765	2.39837	1.05185	1.96423
1373035_at	---	---	0.686355	0.347047	1.38382	1.80806
1373055_at	---	---	3.13673	21.1836	1.76949	2.07122
1373438_at	Ube2o	ubiquitin-conjugating enzyme E2O	1.41951	4.47638	1.31634	2.16873
1373544_at	Cxcl9	chemokine (C-X-C motif) ligand 9	0.501396	0.309822	0.546929	0.509866
1373613_at	Slc48a1	solute carrier family 48 (heme transporter), member 1	1.84962	2.35886	2.18542	2.22414
1373677_at	---	---	0.621604	0.090616	0.263566	0.179201
1373685_at	Ankrd37	ankyrin repeat domain 37	1.56508	2.64424	2.29829	2.06592
1373686_at	Serpina6	serine (or cysteine) peptidase inhibitor, clade A, member 6	0.566785	0.433433	0.781992	0.504167
1373767_at	Zfand2a	zinc finger, AN1-type domain 2A	1.41654	10.3873	1.45978	3.5879
1374087_at	Slc48a1	solute carrier family 48 (heme transporter), member 1	1.73089	2.5796	2.13228	2.06834
1374105_at	Higd1a	HIG1 hypoxia inducible domain family, member 1A	1.46132	5.57815	1.84981	1.48191
1374244_at	---	---	0.881573	0.509564	0.644307	0.385675
1374433_at	---	---	1.57555	3.43927	1.66695	2.1626
1374529_at	---	---	0.624626	0.353776	0.606336	0.545524
1374541_at	Gys1	glycogen synthase 1, muscle	1.38001	2.31941	1.94287	1.51659
1374712_at	Psmd11	proteasome (prosome, macropain) 26S subunit, non-ATPase, 11	1.23665	2.21829	1.20544	1.9344
1374758_at	---	---	0.867553	0.419065	0.721618	0.533081
1374778_at	---	---	0.701793	0.51439	0.745067	0.49131
1374932_at	LOC100361444	rCG31799-like	0.728238	1.85203	1.56801	1.99964
1374996_at	Nploc4	nuclear protein localization 4 homolog (S. cerevisiae)	1.37912	3.12971	1.24951	1.95238
1375026_at	Calml4	calmodulin-like 4	0.718748	0.130494	0.784455	0.546906
1375374_at	---	---	1.78816	4.58182	1.96555	2.44873
1375658_at	---	---	1.56015	3.10036	1.42811	1.9217
1375672_at	---	---	1.04463	2.4673	1.3363	2.11943
1375796_at	Igtp /// LOC100365070	interferon gamma induced GTPase /// rCG32835-like	0.788334	0.364447	0.605095	0.523042
1376069_at	Psmd11	Proteasome (prosome, macropain) 26S subunit, non-ATPase, 11	1.22563	2.4051	1.26042	1.92607
1376174_at	Serpina11	serine (or cysteine) peptidase inhibitor, clade A (alpha-1 antiproteinase, antitrypsin)	0.545011	0.301712	0.791791	0.480903
1376242_at	---	---	0.80587	0.494583	0.710663	0.534809
1376292_at	---	---	0.418127	0.0740282	0.342519	0.266108
1376500_at	Fbxo23	F-box only protein 23	1.48466	1.99438	1.13614	1.94258
1376513_a_at	---	---	2.29486	4.87923	1.59684	2.32458
1377277_at	---	---	0.508759	0.195404	0.728544	0.381805
1378133_at	Slc7a11	solute carrier family 7 (cationic amino acid transporter, y+ system), member 11	2.12323	5.35215	2.98451	2.44365
1378261_at	---	---	1.61856	3.45858	2.46625	1.87781
1378314_at	---	---	1.7264	2.33004	2.51415	1.83651
1378413_at	---	---	0.966645	0.38425	0.697471	0.509296
1378515_at	---	---	1.59219	2.14374	1.44791	1.86814
1379013_at	RGD1306404	similar to mKIAA1402 protein	1.69671	4.80502	1.44003	1.83419
1379275_at	Snx10	sorting nexin 10	1.37777	6.32073	1.18427	2.00508
1379376_at	---	---	0.954398	2.16582	1.09777	2.00961
1379590_at	Zrsr1	zinc finger (CCCH type), RNA binding motif and serine/arginine rich 1	1.32014	3.52957	1.18915	2.34532
1379990_at	---	---	1.96543	6.13223	2.66014	1.94429
1380229_at	Maff	v-maf musculoaponeurotic fibrosarcoma oncogene homolog F (avian)	2.17741	9.08528	3.10366	3.284
1380610_at	---	---	2.68079	4.4295	1.99993	1.67393
1380699_at	---	---	1.34323	1.86836	1.80429	2.09147
1381578_at	Dusp13	dual specificity phosphatase 13	1.63771	2.12206	1.35332	1.88297
1381684_at	---	---	1.29013	3.4661	2.27321	1.91227
1381703_at	---	---	1.72978	3.65054	1.73907	2.11899
1381852_at	---	---	0.969507	0.547205	0.729977	0.512257
1381960_at	Ropn1l	ropporin 1-like	0.927308	0.424146	1.02794	0.416533
1382059_at	Fbxo30	F-box protein 30	1.08214	3.32319	1.63071	2.15097
1382067_at	LOC100363283 /// Ubxn2a	UBX domain protein 2A /// UBX domain protein 2A	1.09325	2.67624	1.01328	1.92847
1382173_at	---	---	0.576976	0.326833	0.764186	0.448621
1382255_at	---	---	1.78414	2.92678	2.01611	1.97827
1382544_at	---	---	2.05973	3.28062	1.53859	1.84428
1382554_at	C8a	complement component 8, alpha polypeptide	0.639732	0.233789	0.892313	0.495676
1382581_at	Ehf	ets homologous factor	0.617203	0.320098	0.583762	0.420583
1382776_at	Mboat1	membrane bound O-acyltransferase domain containing 1	0.581	0.322549	0.657863	0.515335
1383023_at	Ube2h	ubiquitin-conjugating enzyme E2H	1.04775	2.50765	1.21479	1.85765
1383164_at	---	---	0.768264	0.509243	0.647959	0.40197
1383169_at	---	---	0.89034	0.505373	0.649	0.243041
1383189_at	---	---	0.532558	0.115223	0.509935	0.416501
1383253_at	---	---	1.38151	6.86715	2.5017	3.04937
1383425_at	C5	---	0.411331	0.078896	0.861565	0.543841
1383432_at	Dapl1	death associated protein-like 1	0.842226	0.216207	0.440441	0.487247
1383458_at	---	---	0.713015	0.277714	0.768647	0.459295
1383585_s_at	---	---	1.39417	5.35619	1.3613	2.1152
1383604_at	---	---	0.752024	0.363394	0.756919	0.486167
1383632_at	---	---	1.40381	7.52909	2.67165	3.34339
1383640_at	---	---	0.767274	0.390377	0.719245	0.434636
1383744_at	---	---	1.06531	2.66121	1.70148	3.11123
1383826_at	Rab40b	Rab40b, member RAS oncogene family	1.41003	3.3796	2.60414	2.02308
1384603_at	Abca4	ATP-binding cassette, sub-family A (ABC1), member 4	1.07757	2.32958	0.412929	0.215757
1385171_s_at	Smtnl2	smoothelin-like 2	1.3918	2.12306	2.63347	1.89966
1385464_at	Foxq1	Forkhead box Q1	0.715512	0.430593	1.73375	2.5693
1385756_at	Itih1	inter-alpha trypsin inhibitor, heavy chain 1	0.551146	0.324529	0.862129	0.489808
1385961_at	Klf5	Kruppel-like factor 5	1.37136	3.31792	1.45301	1.82757
1386321_s_at	Trib3	tribbles homolog 3 (Drosophila)	1.13368	4.1413	1.42445	1.9799
1386695_at	---	---	0.613042	0.223151	0.774792	0.522326
1386773_at	Btd	biotinidase	0.721798	0.354197	0.769747	0.50743
1386901_at	Cd36	CD36 molecule (thrombospondin receptor)	0.695391	0.399002	0.685469	1.89415
1386944_a_at	G6pc	glucose-6-phosphatase, catalytic subunit	0.652853	0.545671	0.655946	0.46503
1386958_at	Txnrd1	thioredoxin reductase 1	1.67572	2.76881	1.70597	1.82054
1387188_at	Slc17a1	solute carrier family 17 (sodium phosphate), member 1	1.45962	2.21514	1.44987	2.30896
1387228_at	Slc2a2	solute carrier family 2 (facilitated glucose transporter), member 2	0.253137	0.0710066	0.49589	0.191451
1387234_at	Azgp1	alpha-2-glycoprotein 1, zinc-binding	0.515391	0.284786	0.56868	0.49275
1387282_at	Hspb8	heat shock protein B8	1.28789	3.36413	1.34709	2.08024
1387291_at	Itih3	inter-alpha trypsin inhibitor, heavy chain 3	0.500614	0.218376	0.670719	0.297928
1387361_s_at	Pgk1	phosphoglycerate kinase 1	1.67225	2.69845	1.99268	1.98856
1387434_at	Slc22a4	solute carrier family 22 (organic cation transporter), member 4	1.17255	1.92089	1.2349	1.8191
1387805_at	Bnip3	BCL2/adenovirus E1B interacting protein 3	1.44221	3.5573	2.50432	2.30278
1387808_at	Slc7a7	solute carrier family 7 (cationic amino acid transporter, y+ system), member 7	0.719653	0.296941	0.591604	0.483058
1387851_at	Pter	phosphotriesterase related	0.882019	0.554681	0.793243	0.542195
1387907_at	Itpr1	inositol 1,4,5-triphosphate receptor, type 1	0.762135	0.492782	0.83693	0.512015
1387963_a_at	Uox	urate oxidase	0.726087	0.169344	1.00174	0.424029
1387964_a_at	Ero1l	ERO1-like (S. cerevisiae)	1.50986	4.36061	2.61894	2.11278
1388102_at	Ptgr1	prostaglandin reductase 1	1.97784	3.04718	1.87093	1.63674
1388108_at	Elovl6	ELOVL family member 6, elongation of long chain fatty acids (yeast)	0.597454	0.263832	0.875388	0.424866
1388140_at	Rab13	RAB13, member RAS oncogene family	0.83013	0.488907	0.742563	0.522924
1388190_at	Apob	apolipoprotein B	0.609798	0.196339	0.751268	0.530714
1388267_a_at	Mt1a	metallothionein 1a	1.37984	3.04026	3.32806	3.64845
1388358_at	Etfb	electron-transfer-flavoprotein, beta polypeptide	0.982001	0.451538	0.763474	0.524874
1388466_at	Psmd3	proteasome (prosome, macropain) 26S subunit, non-ATPase, 3	1.17945	2.50837	1.03603	1.91065
1388600_at	---	---	0.566221	0.253133	0.556536	0.491116
1388634_at	Pgm1	phosphoglucomutase 1	1.3195	2.12036	1.89438	1.59682
1388663_at	LOC687118	similar to death effector domain-containing DNA binding protein 2	1.09998	5.28274	1.16597	2.07255
1388696_at	Ufd1l	ubiquitin fusion degradation 1 like (yeast)	1.02619	2.29699	1.04341	1.8012
1388721_at	Hspb8	heat shock protein B8	1.34935	3.14108	1.35896	2.18202
1388900_at	---	---	1.00822	2.188	1.15863	2.03307
1389014_at	Nampt	nicotinamide phosphoribosyltransferase	1.51478	2.95118	1.92087	1.71945
1389054_at	LOC498368	similar to RIKEN cDNA 0610040J01	0.759109	0.263884	0.643837	0.443028
1389075_at	---	---	1.54133	2.14605	2.26701	1.76575
1389297_at	Ero1l	ERO1-like (S. cerevisiae)	1.67256	5.37402	2.94483	2.19756
1389381_at	Sqstm1	sequestosome 1	2.06737	3.71647	1.6698	2.54208
1389430_at	---	---	0.749998	0.410801	1.05845	0.442541
1389439_at	---	---	0.961562	2.40658	1.16125	1.80473
1389651_at	Apln	apelin	1.55666	2.34474	2.68521	1.65041
1389662_at	Wnk4	WNK lysine deficient protein kinase 4	0.923348	0.324295	0.755548	0.470755
1389725_at	Tm7sf2	transmembrane 7 superfamily member 2	0.876634	0.527388	1.00696	0.40048
1390026_at	Bag3	Bcl2-associated athanogene 3	1.38183	3.32734	1.16871	2.03549
1390127_at	Dixdc1	DIX domain containing 1	0.453634	0.185173	0.622979	0.536145
1390203_at	---	---	1.56249	1.98983	2.29292	1.57127
1390287_at	Bin2	bridging integrator 2	0.75825	0.506955	0.641305	0.454776
1390394_at	LOC500034	similar to CG3570-PA	1.1751	1.82059	1.66077	1.81217
1390785_at	Ubxn2a	UBX domain protein 2A	1.04228	2.21745	1.02189	1.90547
1391433_at	Acot2	acyl-CoA thioesterase 2	0.639345	0.469276	0.544822	0.4938
1391806_at	LOC498793	similar to inter-alpha-inhibitor H2 chain	0.585416	0.52957	0.832699	0.489298
1392125_at	---	---	0.644572	0.470285	0.724022	0.427292
1392250_at	Anxa2	Annexin A2	1.1643	2.77807	1.67328	2.23383
1392579_at	Obfc2a	oligonucleotide/oligosaccharide-binding fold containing 2A	1.40093	2.04383	1.55506	2.18388
1392747_at	---	---	1.16225	2.67151	1.57101	2.04866
1392795_at	Sema6a	Sema domain, transmembrane domain (TM), and cytoplasmic domain, (semaphorin) 6A	1.36378	3.16067	0.700916	0.535785
1393135_at	---	---	1.28768	1.98031	1.41897	1.82119
1394039_at	Klf5	Kruppel-like factor 5	1.44699	3.52423	1.74174	2.2393
1394207_at	---	---	0.774987	0.484923	0.629309	0.528929
1394241_at	Clip1	CAP-GLY domain containing linker protein 1	1.35181	2.41038	1.21285	1.8641
1394401_at	Elovl6	ELOVL family member 6, elongation of long chain fatty acids (yeast)	0.536737	0.237967	0.753749	0.342989
1395644_at	Abca8	ATP-binding cassette, sub-family A (ABC1), member 8	0.795564	0.270706	0.819221	0.547395
1396053_at	Nedd9	neural precursor cell expressed, developmentally down-regulated 9	0.700804	0.330647	0.714967	0.503072
1396102_at	---	---	1.28476	3.80344	1.33355	2.20279
1397349_at	Ubxn8	UBX domain protein 8	0.836471	2.12321	1.12847	1.83023
1397540_at	---	---	0.905785	0.382881	0.704886	0.538199
1398246_s_at	Fcgr2a /// LOC498276	Fc fragment of IgG, low affinity IIa, receptor (CD32) /// Fc gamma receptor II beta	1.29715	2.72697	1.2468	2.45175
1398727_at	---	---	0.906999	0.327774	0.700449	0.514492
1398853_at	Psmb3	proteasome (prosome, macropain) subunit, beta type 3	1.47923	3.31583	1.0639	2.13064
