# Supplementary material for: Exposure to Cobalt Causes Transcriptomic and Proteomic Changes in Two Rat Liver Derived Cell Lines
Source: PLoS One. 2013 Dec 30;8(12):e83751. doi: 10.1371/journal.pone.0083751 (PMC3875483; doi:10.1371/journal.pone.0083751)
Supplement: Table S2 — Proteins changing in abundance. We identified 56 proteins that changed in abundance, of which 43 increased and 13 proteins decreased, with a p-value<0.05 and a fold changed cutoff of 1.5 in at least one sample. (XLSX) [file pone.0083751.s004.xlsx]

## Sheet: Sheet1
Identified Proteins (617/621)	Accession Number	Average Fold Change
heme oxygenase 1 [Rattus norvegicus]	gi|6981032	8
glutamate--cysteine ligase regulatory subunit [Rattus norvegicus]	gi|8393446	5.01066
adenylate kinase isoenzyme 1 [Rattus norvegicus]	gi|61889092	2.97935
proliferating cell nuclear antigen [Rattus norvegicus]	gi|11693142	2.10672
14-3-3 protein beta/alpha [Rattus norvegicus]	gi|9507243	2
alanine--tRNA ligase, cytoplasmic [Rattus norvegicus]	gi|209862801	1.89868
aflatoxin B1 aldehyde reductase member 3 [Rattus norvegicus]	gi|7106240	1.86607
tubulin alpha-4A chain [Rattus norvegicus]	gi|55741524	1.86607
PREDICTED: glyceraldehyde-3-phosphate dehydrogenase-like [Rattus norvegicus]	gi|109484558	1.83401
UDP-glucose 6-dehydrogenase [Rattus norvegicus]	gi|13786146	1.83401
cellular nucleic acid-binding protein [Rattus norvegicus]	gi|12018264	1.83401
heat shock 70 kDa protein 1A/1B [Rattus norvegicus]	gi|260064045	1.8025
NAD(P)H dehydrogenase [quinone] 1 [Rattus norvegicus]	gi|27501444	1.8025
rab GDP dissociation inhibitor alpha [Rattus norvegicus]	gi|71534276	1.77154
PREDICTED: ubiquitin and ribosomal protein L40-like [Rattus norvegicus]	gi|293342234 (+1)	1.77154
PREDICTED: ubiquitin B-like [Rattus norvegicus]	gi|109497721	1.7411
proteasome subunit beta type-2 [Rattus norvegicus]	gi|8394079	1.71119
fatty acid-binding protein, epidermal [Rattus norvegicus]	gi|22024394	1.6529
liver carboxylesterase 4 precursor [Rattus norvegicus]	gi|157073955	1.6245
protein transport protein Sec23A [Rattus norvegicus]	gi|157786714	1.6245
annexin A2 [Rattus norvegicus]	gi|9845234	1.6245
aldose reductase-related protein 2 [Rattus norvegicus]	gi|27465603	1.6245
histone deacetylase 3 [Rattus norvegicus]	gi|16758192	1.6245
fructose-bisphosphate aldolase A [Rattus norvegicus]	gi|293336190	1.5966
glucose-6-phosphate isomerase [Rattus norvegicus]	gi|46485440	1.5966
14-3-3 protein zeta/delta [Rattus norvegicus]	gi|62990183	1.5966
homogentisate 1,2-dioxygenase [Rattus norvegicus]	gi|58865860	1.5966
cathepsin D precursor [Rattus norvegicus]	gi|42476045	1.56917
beta-enolase [Rattus norvegicus]	gi|126723393	1.56917
solute carrier family 2, facilitated glucose transporter member 1 [Rattus norvegicus]	gi|20301952	1.56917
annexin A5 [Rattus norvegicus]	gi|6978505	1.56917
6-phosphofructokinase, liver type [Rattus norvegicus]	gi|6981352	1.51572
alcohol dehydrogenase 1 [Rattus norvegicus]	gi|158081755	1.46409
selenium-binding protein 1 [Rattus norvegicus]	gi|18266692	1.46409
superoxide dismutase [Cu-Zn] [Rattus norvegicus]	gi|8394328	1.43893
peptidyl-prolyl cis-trans isomerase FKBP4 [Rattus norvegicus]	gi|300797999	1.43893
hsc70-interacting protein [Rattus norvegicus]	gi|13592093	1.43893
ubiquitin-conjugating enzyme E2 N [Rattus norvegicus]	gi|16758810	1.43893
calponin-3 [Rattus norvegicus]	gi|9506501	1.43893
phosphoglycerate kinase 1 [Rattus norvegicus]	gi|40254752	1.38992
rab GDP dissociation inhibitor beta [Rattus norvegicus]	gi|40254781	1.34257
cysteine and glycine-rich protein 2 [Rattus norvegicus]	gi|78214352	1.29684
protein MEMO1 [Rattus norvegicus]	gi|71361623	1.29684
PREDICTED: cytochrome c, somatic-like [Rattus norvegicus]	gi|109488076 (+1)	-1.36604
cystathionine beta-synthase [Rattus norvegicus]	gi|158186659	-1.38992
glutathione S-transferase alpha-2 [Rattus norvegicus]	gi|58331251	-1.46409
LIM domain and actin-binding protein 1 [Rattus norvegicus]	gi|300798163	-1.48968
PC4 and SFRS1-interacting protein [Rattus norvegicus]	gi|28461167	-1.48968
PREDICTED: Rho GTPase activating protein 23 [Rattus norvegicus]	gi|293351805	-1.54221
SNW domain-containing protein 1 [Rattus norvegicus]	gi|157817272	-1.6245
lipopolysaccharide-binding protein precursor [Rattus norvegicus]	gi|139948891	-1.6245
acid ceramidase precursor [Rattus norvegicus]	gi|40254747	-1.6529
myosin light chain kinase, smooth muscle [Rattus norvegicus]	gi|300388140	-1.68179
mitochondrial-processing peptidase subunit alpha [Rattus norvegicus]	gi|54234052	-2
DNA polymerase alpha catalytic subunit [Rattus norvegicus]	gi|281604221	-2.07053
unconventional myosin-Ic [Rattus norvegicus]	gi|124107592	-2.07053
