# Supplementary material for: Exposure to Cobalt Causes Transcriptomic and Proteomic Changes in Two Rat Liver Derived Cell Lines
Source: PLoS One. 2013 Dec 30;8(12):e83751. doi: 10.1371/journal.pone.0083751 (PMC3875483; doi:10.1371/journal.pone.0083751)
Supplement: Table S3 — Significant transcription factors. IPA transcription factors that are predicted to be activated or inhibited are listed on separate worksheets for the transcriptomic, proteomic, and combined data. We considered an activation z-score >2 or <−2 to be significant. (XLSX) [file pone.0083751.s005.xlsx]

## Sheet: Transcriptomic
Upstream Regulator	Predicted Activation State	Activation z-score	p-value of overlap	Target molecules in dataset
NFE2L2	Activated	3.348	6.36e-09	BNIP3,C5,CD36,GCLM,GSTA1,HMOX1,MAFF,MT1E,PSMB3,PSMD11,PSMD3,SERPINA6,SLC2A1,SLC7A11,SQSTM1,TTR,TXNRD1,Uox
HIF1A	Activated	2.579	1.26e-06	APLN,BNIP3,EGLN3,ERO1L,HMOX1,ITPR1,KDM3A,MAFF,P4HA1,PDK1,PFKL,PGK1,SLC2A1

## Sheet: Proteomic
Upstream Regulator	Predicted Activation State	Activation z-score	p-value of overlap	Target molecules in dataset
HIF1A	Activated	2.569	1.08e-05	ALDOA,CTSD,GAPDH,GPI,HDAC3,HMOX1,PFKL,PGK1,SLC2A1
NFE2L2	Activated	2.539	0.000323	AKR1B10,ALDOA,CTSD,GCLM,GSTA5,HMOX1,NQO1,PSMB2,SEC23A,SLC2A1,SOD1,UGDH
MYC	Activated	2.468	0.000108	ALDOA,ANXA5,CNBP,CSRP2,CTSD,GAPDH,GCLM,GDI1,GDI2,GPI,HMOX1,HSPA1A/HSPA1B,LIMA1,MYO1C,PCNA,PFKL,PGK1,SLC2A1

## Sheet: Combined
Upstream Regulator	Predicted Activation State	Activation z-score	p-value of overlap	Target molecules in dataset
NFE2L2	Activated	3.829	4.42e-13	AKR1B10,ALDOA,BNIP3,C5,CD36,CTSD,GCLM,GSTA1,GSTA5,HMOX1,MAFF,MT1E,NQO1,PSMB2,PSMB3,PSMD11,PSMD3,SEC23A,SERPINA6,SLC2A1,SLC7A11,SOD1,SQSTM1,TTR,TXNRD1,UGDH,Uox
HIF1A	Activated	3.091	3.7e-09	ALDOA,APLN,BNIP3,CTSD,EGLN3,ERO1L,GAPDH,GPI,HDAC3,HMOX1,ITPR1,KDM3A,MAFF,P4HA1,PDK1,PFKL,PGK1,SLC2A1
MYC	Activated	2.191	6.2e-06	ALDOA,ANXA5,CNBP,CSRP2,CTSD,DBI,Fasn,G6PC,GAMT,GAPDH,GCLM,GDI1,GDI2,GPI,HMOX1,HSPA1A/HSPA1B,LIMA1,MT1E,MYO1C,PCNA,PDK1,PFKL,PGK1,RAB40B,SERPINA1,SLC2A1,SLC2A2
LHX1	Inhibited	-2.216	0.000338	ALDOB,GSTA5,LRP2,SERPINA6,SPP2
